# Supplementary material for: Multivariate information theory uncovers synergistic subsystems of the human cerebral cortex
Source: Commun Biol. 2023 Apr 24;6:451. doi: 10.1038/s42003-023-04843-w (PMC10125999; doi:10.1038/s42003-023-04843-w)
Supplement: Supplementary file 4 — Supplementary Software 1 [file 42003_2023_4843_MOESM4_ESM.zip]

Archive with 5 entries (4 files):
- oinfo_package/
- oinfo_package/grandaverage_HCP.mat
- oinfo_package/anneal_grandaverage_HCP.m
- oinfo_package/calcO_logdet.m
- oinfo_package/logdet.m
