# Supplementary material for: Multivariate information theory uncovers synergistic subsystems of the human cerebral cortex
Source: Commun Biol. 2023 Apr 24;6:451. doi: 10.1038/s42003-023-04843-w (PMC10125999; doi:10.1038/s42003-023-04843-w)
Supplement: Supplementary file 5 — Supplementary Data 1 [file 42003_2023_4843_MOESM5_ESM.xlsx]

## Sheet: 5a
Subset Size	O-information	Survives Null
3	-0.0815965	1
4	-0.132056	1
5	-0.22932	1
6	-0.213603	1
7	-0.135004	1
8	-0.253209	1
9	-0.263968	0
10	-0.225641	1
11	-0.337007	0
12	-0.211074	0
13	-0.238333	0
14	-0.234596	0
15	-0.231504	0
16	-0.199568	0
17	-0.209749	0
18	-0.147841	0
19	-0.112906	0
20	-0.146495	0
21	-0.0630245	0
22	-0.102672	0
23	0.0297655	0
24	0.0268052	0
25	0.0672487	0
26	0.0992908	0
27	0.247945	0
28	0.286092	0
29	0.311681	0
30	0.459193	0
3	-0.14813	1
4	-0.19045	1
5	-0.201391	1
6	-0.241349	1
7	-0.163964	1
8	-0.287825	1
9	-0.281084	1
10	-0.302204	1
11	-0.202053	1
12	-0.253886	0
13	-0.247017	0
14	-0.261009	0
15	-0.216094	0
16	-0.200304	0
17	-0.159543	0
18	-0.149183	0
19	-0.130942	0
20	-0.175632	0
21	-0.0640854	0
22	-0.0599143	0
23	0.006472	0
24	0.0732616	0
25	0.0930075	0
26	0.144524	0
27	0.18983	0
28	0.282934	0
29	0.323173	0
30	0.436489	0
3	-0.103986	1
4	-0.131923	1
5	-0.223695	1
6	-0.241211	1
7	-0.284455	1
8	-0.235603	1
9	-0.258056	1
10	-0.254541	1
11	-0.255301	1
12	-0.299991	0
13	-0.261634	0
14	-0.271441	0
15	-0.218502	0
16	-0.201223	0
17	-0.156939	0
18	-0.139592	0
19	-0.0813148	0
20	-0.108762	0
21	-0.0204697	0
22	0.0452578	0
23	0.0135898	0
24	0.0604268	0
25	0.0580932	0
26	0.154316	0
27	0.213528	0
28	0.231946	0
29	0.360219	0
30	0.396039	0
3	-0.0965197	1
4	-0.21626	1
5	-0.182839	1
6	-0.180069	1
7	-0.20078	1
8	-0.200993	1
9	-0.226825	1
10	-0.297471	0
11	-0.216035	0
12	-0.257894	0
13	-0.214531	0
14	-0.22429	0
15	-0.291116	0
16	-0.19659	0
17	-0.163521	0
18	-0.148886	0
19	-0.201179	0
20	-0.125783	0
21	-0.110584	0
22	-0.0173889	0
23	-0.03832	0
24	0.0785882	0
25	0.0822792	0
26	0.0834907	0
27	0.201332	0
28	0.256479	0
29	0.384844	0
30	0.443891	0
3	-0.103986	1
4	-0.145525	1
5	-0.145791	1
6	-0.179987	1
7	-0.216044	1
8	-0.19365	1
9	-0.257672	1
10	-0.215565	0
11	-0.264281	0
12	-0.278218	0
13	-0.263438	0
14	-0.229238	0
15	-0.2555	0
16	-0.213681	0
17	-0.133548	0
18	-0.189011	0
19	-0.110907	0
20	-0.0652437	0
21	-0.0759969	0
22	-0.0205114	0
23	-0.0623548	0
24	0.0782154	0
25	0.0920002	0
26	0.140914	0
27	0.283969	0
28	0.249133	0
29	0.359256	0
30	0.372848	0
3	-0.120987	1
4	-0.110201	1
5	-0.230412	1
6	-0.235682	1
7	-0.24451	1
8	-0.202398	1
9	-0.278313	1
10	-0.286697	1
11	-0.26633	1
12	-0.286095	0
13	-0.222264	0
14	-0.221803	0
15	-0.202537	0
16	-0.201114	0
17	-0.151836	0
18	-0.138447	0
19	-0.160916	0
20	-0.124061	0
21	-0.0490532	0
22	-0.0998777	0
23	-0.00357196	0
24	0.0323424	0
25	0.0415618	0
26	0.121095	0
27	0.221165	0
28	0.302387	0
29	0.336831	0
30	0.407652	0
3	-0.121987	1
4	-0.189578	1
5	-0.242798	1
6	-0.169268	1
7	-0.293049	1
8	-0.185358	1
9	-0.245991	1
10	-0.280168	1
11	-0.205135	1
12	-0.29169	0
13	-0.220468	0
14	-0.238795	0
15	-0.194169	0
16	-0.234813	0
17	-0.189883	0
18	-0.213124	0
19	-0.103057	0
20	-0.0490699	0
21	-0.0117005	0
22	-0.0202162	0
23	-0.00306767	0
24	0.0215558	0
25	0.118835	0
26	0.143583	0
27	0.227743	0
28	0.233816	0
29	0.384193	0
30	0.402779	0
3	-0.121283	1
4	-0.21626	1
5	-0.245506	1
6	-0.183308	1
7	-0.242978	1
8	-0.199126	1
9	-0.186412	1
10	-0.271359	0
11	-0.253791	1
12	-0.212484	0
13	-0.260942	0
14	-0.22087	0
15	-0.200875	0
16	-0.129527	0
17	-0.179626	0
18	-0.175924	0
19	-0.0913318	0
20	-0.0205889	0
21	-0.0486281	0
22	0.000866153	0
23	0.0745809	0
24	0.0651867	0
25	0.0917174	0
26	0.207374	0
27	0.177758	0
28	0.321876	0
29	0.260735	0
30	0.393759	0
3	-0.100247	1
4	-0.188174	1
5	-0.129581	1
6	-0.16135	1
7	-0.175255	1
8	-0.217077	1
9	-0.229755	0
10	-0.233672	1
11	-0.265236	1
12	-0.21488	1
13	-0.183269	0
14	-0.216151	0
15	-0.299155	0
16	-0.209386	0
17	-0.197629	0
18	-0.116662	0
19	-0.104152	0
20	-0.0649076	0
21	-0.0603386	0
22	-0.00787313	0
23	-0.0598331	0
24	0.0163579	0
25	0.0950437	0
26	0.172573	0
27	0.204042	0
28	0.267643	0
29	0.343338	0
30	0.493761	0
3	-0.14813	1
4	-0.231869	1
5	-0.140022	1
6	-0.241349	1
7	-0.268149	1
8	-0.296768	1
9	-0.22457	1
10	-0.292481	1
11	-0.196371	1
12	-0.194879	0
13	-0.220664	0
14	-0.221106	0
15	-0.179473	0
16	-0.225581	0
17	-0.230352	0
18	-0.125803	0
19	-0.164007	0
20	-0.142422	0
21	-0.0563117	0
22	-0.00744963	0
23	0.0129554	0
24	0.00179354	0
25	0.0720791	0
26	0.16124	0
27	0.193952	0
28	0.264202	0
29	0.365057	0
30	0.38396	0
3	-0.0631091	1
4	-0.19045	1
5	-0.172392	1
6	-0.180925	1
7	-0.336419	1
8	-0.178116	1
9	-0.187759	1
10	-0.254843	1
11	-0.257701	1
12	-0.298278	0
13	-0.280288	0
14	-0.210546	0
15	-0.220878	0
16	-0.212683	0
17	-0.127562	0
18	-0.123397	0
19	-0.163455	0
20	-0.0190493	0
21	-0.126557	0
22	-0.0105938	0
23	-0.0327893	0
24	0.0417308	0
25	0.0768284	0
26	0.0954554	0
27	0.227412	0
28	0.272073	0
29	0.335806	0
30	0.384294	0
3	-0.0886315	1
4	-0.178936	1
5	-0.183817	1
6	-0.146931	1
7	-0.260026	1
8	-0.284981	0
9	-0.298741	1
10	-0.276827	1
11	-0.225633	0
12	-0.251976	0
13	-0.312974	0
14	-0.201976	0
15	-0.221259	0
16	-0.17183	0
17	-0.188604	0
18	-0.140746	0
19	-0.171609	0
20	-0.0800335	0
21	-0.00286872	0
22	-0.022004	0
23	0.00679461	0
24	0.0516238	0
25	0.118696	0
26	0.134166	0
27	0.134985	0
28	0.269138	0
29	0.324402	0
30	0.434543	0
3	-0.0965197	1
4	-0.136149	1
5	-0.230557	1
6	-0.183898	1
7	-0.193689	1
8	-0.216022	1
9	-0.211365	0
10	-0.286183	0
11	-0.318006	0
12	-0.297124	0
13	-0.292816	0
14	-0.289046	0
15	-0.235917	0
16	-0.228182	0
17	-0.182471	0
18	-0.199774	0
19	-0.205115	0
20	-0.111232	0
21	-0.0749538	0
22	-0.0175975	0
23	0.0124601	0
24	-0.0377745	0
25	0.11876	0
26	0.130668	0
27	0.10571	0
28	0.243459	0
29	0.367771	0
30	0.352225	0
3	-0.0807093	1
4	-0.219584	1
5	-0.22932	1
6	-0.176902	1
7	-0.209416	1
8	-0.23521	1
9	-0.299498	0
10	-0.256732	1
11	-0.305846	0
12	-0.276419	0
13	-0.232321	1
14	-0.233137	0
15	-0.192679	0
16	-0.150279	0
17	-0.217292	0
18	-0.173094	0
19	-0.157523	0
20	-0.0759224	0
21	-0.0724411	0
22	-0.0999571	0
23	0.0369613	0
24	0.0475656	0
25	0.083777	0
26	0.214294	0
27	0.134418	0
28	0.279706	0
29	0.313171	0
30	0.382626	0
3	-0.103986	1
4	-0.19045	1
5	-0.191067	1
6	-0.189652	1
7	-0.190572	1
8	-0.15666	1
9	-0.28933	0
10	-0.274712	0
11	-0.255376	1
12	-0.253906	1
13	-0.267683	0
14	-0.253733	0
15	-0.193745	0
16	-0.177437	0
17	-0.141663	0
18	-0.231596	0
19	-0.0860143	0
20	-0.128521	0
21	-0.0779986	0
22	-0.00552859	0
23	-0.0158709	0
24	-0.00125778	0
25	0.122888	0
26	0.150407	0
27	0.167116	0
28	0.274734	0
29	0.347013	0
30	0.379013	0
3	-0.0718961	1
4	-0.113933	1
5	-0.160569	1
6	-0.115832	1
7	-0.209512	1
8	-0.244592	0
9	-0.219496	0
10	-0.220069	1
11	-0.280657	0
12	-0.339012	0
13	-0.213697	0
14	-0.26562	0
15	-0.193279	0
16	-0.208253	0
17	-0.181462	0
18	-0.15608	0
19	-0.103782	0
20	-0.0676873	0
21	0.00889938	0
22	-0.0871567	0
23	-0.0447806	0
24	0.0216039	0
25	0.0945407	0
26	0.154957	0
27	0.132541	0
28	0.255398	0
29	0.392593	0
30	0.338762	0
3	-0.14813	1
4	-0.157526	1
5	-0.0908094	1
6	-0.249056	1
7	-0.264039	1
8	-0.224507	1
9	-0.227949	0
10	-0.244224	1
11	-0.332358	0
12	-0.259059	0
13	-0.244729	0
14	-0.166013	0
15	-0.245921	0
16	-0.17023	0
17	-0.177949	0
18	-0.171446	0
19	-0.201163	0
20	-0.10604	0
21	-0.125157	0
22	-0.036968	0
23	-8.94053e-05	0
24	0.00341445	0
25	0.0765791	0
26	0.162086	0
27	0.162417	0
28	0.237867	0
29	0.273829	0
30	0.419442	0
3	-0.104414	1
4	-0.125812	1
5	-0.230412	1
6	-0.18723	1
7	-0.178251	1
8	-0.270765	1
9	-0.238791	1
10	-0.222403	1
11	-0.268798	0
12	-0.233852	0
13	-0.261314	0
14	-0.217123	0
15	-0.210249	0
16	-0.264107	0
17	-0.186411	0
18	-0.179329	0
19	-0.0801326	0
20	-0.111375	0
21	-0.0462309	0
22	-0.0141325	0
23	-0.00365224	0
24	0.0574054	0
25	0.0896886	0
26	0.120399	0
27	0.216245	0
28	0.280062	0
29	0.272495	0
30	0.504218	0
3	-0.115882	1
4	-0.0983313	1
5	-0.193455	1
6	-0.264959	1
7	-0.25865	1
8	-0.294376	1
9	-0.2866	0
10	-0.26353	0
11	-0.225747	1
12	-0.344418	1
13	-0.274485	0
14	-0.279628	0
15	-0.265766	0
16	-0.15989	0
17	-0.0959245	0
18	-0.129394	0
19	-0.125242	0
20	-0.102577	0
21	-0.0930587	0
22	-0.000526364	0
23	0.0530743	0
24	0.00128797	0
25	0.0816053	0
26	0.123098	0
27	0.258012	0
28	0.281277	0
29	0.310434	0
30	0.35672	0
3	-0.14813	1
4	-0.171575	1
5	-0.230412	1
6	-0.205128	1
7	-0.195296	1
8	-0.246621	0
9	-0.225188	1
10	-0.249202	0
11	-0.308009	0
12	-0.248212	0
13	-0.261203	1
14	-0.217904	0
15	-0.281733	0
16	-0.207059	0
17	-0.189876	0
18	-0.203705	0
19	-0.187905	0
20	-0.117357	0
21	-0.11218	0
22	-0.0938435	0
23	0.0324004	0
24	0.116598	0
25	0.0709996	0
26	0.124666	0
27	0.213764	0
28	0.301492	0
29	0.301158	0
30	0.40225	0
3	-0.14813	1
4	-0.133772	1
5	-0.142983	1
6	-0.148392	1
7	-0.206344	1
8	-0.229352	1
9	-0.275954	0
10	-0.243335	0
11	-0.275848	1
12	-0.340234	1
13	-0.189245	0
14	-0.220444	0
15	-0.222167	0
16	-0.203294	0
17	-0.198681	0
18	-0.201245	0
19	-0.144414	0
20	-0.1145	0
21	0.0178185	0
22	0.0193398	0
23	-0.0172627	0
24	0.0148629	0
25	0.120148	0
26	0.159108	0
27	0.206906	0
28	0.289324	0
29	0.347851	0
30	0.394826	0
3	-0.14813	1
4	-0.176347	1
5	-0.245506	1
6	-0.198831	1
7	-0.273063	1
8	-0.210918	1
9	-0.239944	1
10	-0.241353	0
11	-0.249228	0
12	-0.251312	0
13	-0.20726	0
14	-0.244935	0
15	-0.190864	0
16	-0.206644	0
17	-0.189548	0
18	-0.173773	0
19	-0.0917633	0
20	-0.0769509	0
21	-0.0782838	0
22	-0.039927	0
23	0.0258075	0
24	0.0556536	0
25	0.110521	0
26	0.170156	0
27	0.205267	0
28	0.315813	0
29	0.298634	0
30	0.473101	0
3	-0.14813	1
4	-0.158684	1
5	-0.182839	1
6	-0.204467	1
7	-0.237712	1
8	-0.235211	1
9	-0.326202	1
10	-0.235129	1
11	-0.232451	1
12	-0.300613	0
13	-0.274802	0
14	-0.31465	0
15	-0.205588	0
16	-0.181312	0
17	-0.239643	0
18	-0.197311	0
19	-0.132786	0
20	-0.0866636	0
21	-0.0859255	0
22	-0.0610699	0
23	-0.0126809	0
24	0.0361932	0
25	0.0887891	0
26	0.189809	0
27	0.229628	0
28	0.286678	0
29	0.389541	0
30	0.406145	0
3	-0.115882	1
4	-0.122327	1
5	-0.138585	1
6	-0.166519	1
7	-0.183854	1
8	-0.284351	1
9	-0.268082	0
10	-0.214967	0
11	-0.344954	1
12	-0.246918	0
13	-0.29199	0
14	-0.219781	0
15	-0.19791	0
16	-0.194448	0
17	-0.198694	0
18	-0.230479	0
19	-0.109875	0
20	-0.103664	0
21	-0.0936199	0
22	-0.0136464	0
23	-0.00324776	0
24	0.0593804	0
25	0.0625023	0
26	0.173557	0
27	0.20102	0
28	0.247795	0
29	0.334275	0
30	0.322289	0
3	-0.0948908	1
4	-0.222352	1
5	-0.187503	0
6	-0.247219	1
7	-0.242978	1
8	-0.195101	1
9	-0.362738	1
10	-0.245887	1
11	-0.235257	0
12	-0.190747	0
13	-0.300994	0
14	-0.144218	0
15	-0.214572	0
16	-0.202196	0
17	-0.144707	0
18	-0.173146	0
19	-0.174764	0
20	-0.143413	0
21	-0.0265639	0
22	-0.0553673	0
23	-0.00439524	0
24	0.0268445	0
25	0.0851281	0
26	0.170141	0
27	0.19256	0
28	0.267398	0
29	0.318172	0
30	0.377765	0
3	-0.15782	1
4	-0.164107	1
5	-0.160508	1
6	-0.199424	1
7	-0.231188	1
8	-0.220843	1
9	-0.181484	1
10	-0.229819	1
11	-0.277487	0
12	-0.293491	0
13	-0.226948	0
14	-0.1995	0
15	-0.178877	0
16	-0.166388	0
17	-0.166815	0
18	-0.111115	0
19	-0.0533047	0
20	-0.0753429	0
21	-0.061446	0
22	-0.0579398	0
23	0.026121	0
24	0.0332491	0
25	0.118487	0
26	0.138237	0
27	0.198341	0
28	0.241733	0
29	0.340818	0
30	0.429009	0
3	-0.121987	1
4	-0.19045	1
5	-0.230557	1
6	-0.153634	1
7	-0.192461	1
8	-0.239961	1
9	-0.298741	1
10	-0.238823	1
11	-0.220344	0
12	-0.325935	0
13	-0.247781	0
14	-0.206297	0
15	-0.191545	0
16	-0.255053	0
17	-0.243479	0
18	-0.124049	0
19	-0.0945338	0
20	-0.115175	0
21	-0.0714698	0
22	0.00241447	0
23	0.0249978	0
24	0.0409955	0
25	0.162372	0
26	0.157835	0
27	0.174753	0
28	0.274074	0
29	0.301763	0
30	0.406905	0
3	-0.14813	1
4	-0.164154	1
5	-0.126696	1
6	-0.335501	1
7	-0.275767	1
8	-0.2433	1
9	-0.248072	1
10	-0.262238	0
11	-0.336268	1
12	-0.212645	0
13	-0.23142	0
14	-0.225932	0
15	-0.236308	0
16	-0.245726	0
17	-0.210237	0
18	-0.159571	0
19	-0.136217	0
20	-0.098938	0
21	-0.040497	0
22	0.00338772	0
23	0.00753632	0
24	0.122689	0
25	0.106329	0
26	0.15947	0
27	0.215583	0
28	0.262022	0
29	0.340028	0
30	0.356564	0
3	-0.14813	1
4	-0.178936	1
5	-0.168536	1
6	-0.145826	1
7	-0.153134	1
8	-0.206564	1
9	-0.30918	1
10	-0.308502	1
11	-0.275086	1
12	-0.271541	0
13	-0.252087	0
14	-0.262264	0
15	-0.20117	0
16	-0.110953	0
17	-0.185008	0
18	-0.154857	0
19	-0.119084	0
20	-0.0837717	0
21	-0.0998823	0
22	-0.0284796	0
23	0.0296529	0
24	0.033427	0
25	0.17297	0
26	0.122118	0
27	0.24597	0
28	0.229183	0
29	0.275246	0
30	0.364221	0
3	-0.0810507	1
4	-0.121484	1
5	-0.0870019	1
6	-0.231738	1
7	-0.232341	1
8	-0.245627	1
9	-0.211024	1
10	-0.239581	1
11	-0.157027	1
12	-0.236306	0
13	-0.298478	0
14	-0.116969	0
15	-0.253092	0
16	-0.247905	0
17	-0.204396	0
18	-0.0722501	0
19	-0.143141	0
20	-0.0920108	0
21	-0.0353586	0
22	-0.00356165	0
23	-0.00487607	0
24	0.0588273	0
25	0.0499677	0
26	0.150446	0
27	0.230928	0
28	0.320854	0
29	0.308958	0
30	0.324853	0
3	-0.0920373	1
4	-0.153909	1
5	-0.164851	1
6	-0.335501	1
7	-0.180081	1
8	-0.190783	1
9	-0.211251	1
10	-0.265161	0
11	-0.196974	1
12	-0.261114	0
13	-0.270933	0
14	-0.21348	0
15	-0.17351	0
16	-0.234424	0
17	-0.151175	0
18	-0.144384	0
19	-0.191051	0
20	-0.11154	0
21	-0.0274819	0
22	0.0524424	0
23	-0.0168656	0
24	0.0950818	0
25	0.0325794	0
26	0.136672	0
27	0.205541	0
28	0.269342	0
29	0.280358	0
30	0.367889	0
3	-0.15782	1
4	-0.188174	1
5	-0.242798	1
6	-0.21165	1
7	-0.299142	1
8	-0.230266	1
9	-0.191913	1
10	-0.156788	0
11	-0.304338	1
12	-0.234274	0
13	-0.274337	0
14	-0.29783	0
15	-0.177928	0
16	-0.187	0
17	-0.121523	0
18	-0.133673	0
19	-0.109079	0
20	-0.0862688	0
21	-0.0359132	0
22	-0.0490874	0
23	-0.0161544	0
24	0.0282238	0
25	0.128387	0
26	0.144314	0
27	0.171137	0
28	0.23668	0
29	0.332632	0
30	0.387666	0
3	-0.0948908	1
4	-0.103157	1
5	-0.242798	1
6	-0.247219	1
7	-0.191476	1
8	-0.208308	1
9	-0.294189	0
10	-0.261358	1
11	-0.250904	0
12	-0.179947	0
13	-0.301481	0
14	-0.256061	0
15	-0.274583	0
16	-0.167667	0
17	-0.208739	0
18	-0.128976	0
19	-0.128686	0
20	-0.110544	0
21	-0.100251	0
22	-0.0861207	0
23	-0.0182078	0
24	0.026475	0
25	0.0849248	0
26	0.121733	0
27	0.161025	0
28	0.263769	0
29	0.328476	0
30	0.413764	0
3	-0.069176	1
4	-0.21626	1
5	-0.129423	1
6	-0.234176	1
7	-0.194531	1
8	-0.160913	1
9	-0.263061	1
10	-0.228019	1
11	-0.253909	0
12	-0.247195	0
13	-0.293019	0
14	-0.137152	0
15	-0.301327	0
16	-0.207596	0
17	-0.180255	0
18	-0.126842	0
19	-0.0709653	0
20	-0.0798668	0
21	-0.0124323	0
22	-0.0262356	0
23	0.0126386	0
24	0.0473596	0
25	0.133522	0
26	0.091598	0
27	0.199375	0
28	0.264576	0
29	0.347206	0
30	0.374594	0
3	-0.0926981	1
4	-0.169403	1
5	-0.114266	1
6	-0.152976	0
7	-0.184525	1
8	-0.220999	1
9	-0.254343	1
10	-0.23848	0
11	-0.233812	0
12	-0.166414	1
13	-0.207567	0
14	-0.306851	0
15	-0.244066	0
16	-0.215086	0
17	-0.181674	0
18	-0.128972	0
19	-0.123941	0
20	-0.178972	0
21	-0.14315	0
22	-0.0709743	0
23	0.010079	0
24	0.0936636	0
25	0.0981468	0
26	0.16161	0
27	0.262193	0
28	0.211554	0
29	0.311041	0
30	0.398526	0
3	-0.14813	1
4	-0.138243	1
5	-0.172392	1
6	-0.163708	1
7	-0.210149	1
8	-0.193556	1
9	-0.259187	0
10	-0.280755	1
11	-0.216106	0
12	-0.241599	0
13	-0.247391	0
14	-0.250108	0
15	-0.159701	0
16	-0.233319	0
17	-0.180825	0
18	-0.131277	0
19	-0.180008	0
20	-0.17891	0
21	-0.0769435	0
22	-0.0359509	0
23	0.0491909	0
24	0.0488342	0
25	0.141277	0
26	0.222088	0
27	0.227911	0
28	0.275415	0
29	0.276308	0
30	0.321779	0
3	-0.14813	1
4	-0.105574	1
5	-0.107379	1
6	-0.152712	1
7	-0.253617	1
8	-0.247685	1
9	-0.205768	1
10	-0.248059	0
11	-0.264398	0
12	-0.293269	0
13	-0.264331	0
14	-0.202936	0
15	-0.201797	0
16	-0.245014	0
17	-0.142454	0
18	-0.16956	0
19	-0.126313	0
20	-0.0823837	0
21	-0.0470058	0
22	-0.0520019	0
23	0.00169813	0
24	0.122455	0
25	0.0843359	0
26	0.109872	0
27	0.224534	0
28	0.235673	0
29	0.315023	0
30	0.390108	0
3	-0.0601616	1
4	-0.178936	1
5	-0.191067	1
6	-0.234964	1
7	-0.235877	1
8	-0.208575	0
9	-0.312996	1
10	-0.295021	1
11	-0.237948	0
12	-0.221618	0
13	-0.303542	0
14	-0.273441	0
15	-0.23802	0
16	-0.141859	0
17	-0.174313	0
18	-0.162866	0
19	-0.0972533	0
20	-0.0975696	0
21	0.00162291	0
22	-0.0880831	0
23	0.0371539	0
24	0.0358913	0
25	0.161241	0
26	0.176908	0
27	0.242732	0
28	0.232909	0
29	0.34235	0
30	0.410125	0
3	-0.116998	1
4	-0.164154	1
5	-0.131964	1
6	-0.213611	1
7	-0.175737	1
8	-0.171764	1
9	-0.322905	1
10	-0.236014	1
11	-0.219063	0
12	-0.234875	0
13	-0.218631	0
14	-0.248394	0
15	-0.250304	0
16	-0.117859	0
17	-0.120223	0
18	-0.107781	0
19	-0.140053	0
20	-0.0945821	0
21	-0.054489	0
22	-0.0429568	0
23	0.0154308	0
24	0.00303807	0
25	0.0531589	0
26	0.165433	0
27	0.181837	0
28	0.226838	0
29	0.328045	0
30	0.3442	0
3	-0.14813	1
4	-0.219584	1
5	-0.131906	1
6	-0.163544	1
7	-0.24746	1
8	-0.265285	1
9	-0.250936	1
10	-0.248946	0
11	-0.211681	0
12	-0.221989	0
13	-0.222742	0
14	-0.211765	0
15	-0.140823	0
16	-0.209648	0
17	-0.173391	0
18	-0.210927	0
19	-0.0915772	0
20	-0.0721156	0
21	-0.0495261	0
22	-0.0212489	0
23	-0.00184407	0
24	0.0877854	0
25	0.106709	0
26	0.138442	0
27	0.274604	0
28	0.257881	0
29	0.370408	0
30	0.402122	0
3	-0.15782	1
4	-0.178936	1
5	-0.332786	1
6	-0.208328	1
7	-0.217205	1
8	-0.194903	1
9	-0.310673	1
10	-0.3363	1
11	-0.324978	0
12	-0.235835	0
13	-0.232987	0
14	-0.198786	0
15	-0.250044	0
16	-0.213779	0
17	-0.08779	0
18	-0.0894465	0
19	-0.144258	0
20	-0.085664	0
21	-0.0859538	0
22	0.0134639	0
23	0.0208787	0
24	0.0557535	0
25	0.0449513	0
26	0.0946354	0
27	0.174873	0
28	0.273029	0
29	0.402673	0
30	0.440745	0
3	-0.111289	1
4	-0.240875	1
5	-0.179316	1
6	-0.189825	1
7	-0.20709	1
8	-0.217739	1
9	-0.211021	0
10	-0.303043	1
11	-0.289131	0
12	-0.266267	0
13	-0.193051	0
14	-0.197741	0
15	-0.224132	0
16	-0.183511	0
17	-0.134788	0
18	-0.194864	0
19	-0.0998482	0
20	-0.0726153	0
21	-0.0602735	0
22	-0.0423536	0
23	-0.0211245	0
24	0.0312264	0
25	0.0599969	0
26	0.143156	0
27	0.27495	0
28	0.2635	0
29	0.370069	0
30	0.409683	0
3	-0.120987	1
4	-0.213773	1
5	-0.230412	1
6	-0.241623	0
7	-0.299142	1
8	-0.256803	1
9	-0.267304	0
10	-0.282273	1
11	-0.330699	1
12	-0.255386	0
13	-0.233579	0
14	-0.244685	0
15	-0.197881	0
16	-0.20134	0
17	-0.260768	0
18	-0.148388	0
19	-0.115198	0
20	-0.0967554	0
21	0.00201568	0
22	-0.00324628	0
23	0.0359881	0
24	0.0742612	0
25	0.101692	0
26	0.0861691	0
27	0.2019	0
28	0.267269	0
29	0.271242	0
30	0.382574	0
3	-0.100036	1
4	-0.189578	1
5	-0.230557	1
6	-0.115233	1
7	-0.212855	1
8	-0.247791	1
9	-0.35581	1
10	-0.194653	1
11	-0.247594	1
12	-0.24314	0
13	-0.238865	0
14	-0.246263	0
15	-0.175072	0
16	-0.199929	0
17	-0.169133	0
18	-0.175697	0
19	-0.127461	0
20	-0.0662702	0
21	-0.0894811	0
22	-0.0741961	0
23	0.0139301	0
24	0.022729	0
25	0.128933	0
26	0.126448	0
27	0.184764	0
28	0.30826	0
29	0.339183	0
30	0.480996	0
3	-0.103986	1
4	-0.148988	1
5	-0.157666	1
6	-0.250929	1
7	-0.210968	1
8	-0.260881	1
9	-0.272185	0
10	-0.219911	1
11	-0.228767	1
12	-0.205848	1
13	-0.224544	0
14	-0.23875	0
15	-0.157834	0
16	-0.188425	0
17	-0.177341	0
18	-0.0845089	0
19	-0.135288	0
20	-0.0321369	0
21	-0.0050253	0
22	-0.0529405	0
23	0.0655486	0
24	0.0364799	0
25	0.116633	0
26	0.158078	0
27	0.216589	0
28	0.32063	0
29	0.329564	0
30	0.486161	0
3	-0.0810507	1
4	-0.131923	1
5	-0.230412	1
6	-0.207873	0
7	-0.24558	1
8	-0.214215	1
9	-0.27635	0
10	-0.257562	0
11	-0.273036	1
12	-0.247238	0
13	-0.222021	0
14	-0.303655	0
15	-0.18405	0
16	-0.143638	0
17	-0.218234	0
18	-0.157497	0
19	-0.121487	0
20	-0.107111	0
21	-0.0927993	0
22	-0.0725318	0
23	0.0795048	0
24	0.0332779	0
25	0.166019	0
26	0.122044	0
27	0.153057	0
28	0.262847	0
29	0.332403	0
30	0.336813	0
3	-0.0960577	1
4	-0.205511	1
5	-0.183805	1
6	-0.227235	1
7	-0.319982	1
8	-0.177102	1
9	-0.274649	1
10	-0.302398	1
11	-0.286288	0
12	-0.198852	0
13	-0.194112	0
14	-0.224894	0
15	-0.160067	0
16	-0.155933	0
17	-0.167007	0
18	-0.179594	0
19	-0.115064	0
20	-0.0950194	0
21	-0.0396895	0
22	0.0542099	0
23	0.0104065	0
24	0.0634542	0
25	0.101413	0
26	0.175719	0
27	0.17195	0
28	0.225925	0
29	0.331474	0
30	0.364879	0
3	-0.0892837	1
4	-0.117288	1
5	-0.24016	0
6	-0.188353	1
7	-0.198879	1
8	-0.186766	0
9	-0.24702	1
10	-0.221129	1
11	-0.224702	1
12	-0.212265	0
13	-0.253889	0
14	-0.280278	0
15	-0.174275	0
16	-0.181993	0
17	-0.222709	0
18	-0.198943	0
19	-0.0706224	0
20	-0.152363	0
21	-0.0909963	0
22	0.0351529	0
23	0.0322425	0
24	0.0210137	0
25	0.0747248	0
26	0.178923	0
27	0.197357	0
28	0.295225	0
29	0.396623	0
30	0.375425	0
3	-0.0807093	1
4	-0.234635	1
5	-0.16897	1
6	-0.240958	1
7	-0.171372	1
8	-0.239636	1
9	-0.318109	0
10	-0.222505	1
11	-0.245083	0
12	-0.241742	0
13	-0.26642	0
14	-0.238051	0
15	-0.213409	0
16	-0.219326	0
17	-0.121314	0
18	-0.167852	0
19	-0.105533	0
20	-0.0978018	0
21	-0.0270653	0
22	0.0085947	0
23	-0.00541035	0
24	-0.000690045	0
25	0.0973291	0
26	0.153759	0
27	0.176452	0
28	0.285801	0
29	0.341096	0
30	0.347179	0
3	-0.0810507	1
4	-0.115763	1
5	-0.175981	1
6	-0.227667	1
7	-0.253617	1
8	-0.355739	1
9	-0.231362	1
10	-0.264792	1
11	-0.207773	1
12	-0.258017	1
13	-0.222647	0
14	-0.2551	0
15	-0.214568	0
16	-0.178281	0
17	-0.115576	0
18	-0.170046	0
19	-0.116385	0
20	-0.0774767	0
21	-0.0992008	0
22	0.00445638	0
23	-0.0103921	0
24	0.116368	0
25	0.0925487	0
26	0.144177	0
27	0.27719	0
28	0.243492	0
29	0.347422	0
30	0.443268	0
3	-0.14813	1
4	-0.139357	1
5	-0.178958	1
6	-0.213603	1
7	-0.165483	1
8	-0.287954	1
9	-0.270483	1
10	-0.252253	1
11	-0.238407	1
12	-0.298678	1
13	-0.212103	0
14	-0.138493	0
15	-0.207381	0
16	-0.227964	0
17	-0.116739	0
18	-0.15272	0
19	-0.0668588	0
20	-0.0797325	0
21	-0.0559799	0
22	-0.0340117	0
23	-0.0810579	0
24	0.00160481	0
25	0.142291	0
26	0.135484	0
27	0.12442	0
28	0.251191	0
29	0.357438	0
30	0.366333	0
3	-0.0954659	1
4	-0.19045	1
5	-0.163848	1
6	-0.247219	1
7	-0.209588	1
8	-0.209374	0
9	-0.211439	1
10	-0.289699	0
11	-0.220367	1
12	-0.274472	0
13	-0.220256	0
14	-0.189021	0
15	-0.227018	0
16	-0.184931	0
17	-0.171884	0
18	-0.156935	0
19	-0.206742	0
20	-0.129756	0
21	-0.0378908	0
22	-0.00998489	0
23	0.0232013	0
24	0.0666227	0
25	0.09351	0
26	0.186053	0
27	0.266668	0
28	0.256485	0
29	0.315239	0
30	0.424367	0
3	-0.0742288	1
4	-0.222352	1
5	-0.175981	1
6	-0.247219	1
7	-0.244432	1
8	-0.274093	1
9	-0.258575	0
10	-0.307684	1
11	-0.256901	0
12	-0.196587	0
13	-0.243899	0
14	-0.25632	0
15	-0.213696	0
16	-0.147494	0
17	-0.131341	0
18	-0.152446	0
19	-0.1825	0
20	-0.0933098	0
21	-0.13369	0
22	-0.0265737	0
23	-0.0178636	0
24	0.103663	0
25	0.0984496	0
26	0.12553	0
27	0.255075	0
28	0.215073	0
29	0.303128	0
30	0.370149	0
3	-0.14095	1
4	-0.262412	1
5	-0.22932	1
6	-0.335501	1
7	-0.212222	1
8	-0.275728	0
9	-0.304502	1
10	-0.22228	0
11	-0.25852	0
12	-0.197966	0
13	-0.23717	0
14	-0.249725	0
15	-0.215212	0
16	-0.224245	0
17	-0.180877	0
18	-0.129552	0
19	-0.190411	0
20	-0.113456	0
21	-0.0242349	0
22	-0.100343	0
23	0.0550004	0
24	0.0261949	0
25	0.0938144	0
26	0.177482	0
27	0.231986	0
28	0.298802	0
29	0.267366	0
30	0.400458	0
3	-0.15782	1
4	-0.130451	1
5	-0.213423	1
6	-0.241623	0
7	-0.194401	1
8	-0.232674	1
9	-0.227605	1
10	-0.251825	0
11	-0.256071	0
12	-0.219582	0
13	-0.275777	0
14	-0.215834	0
15	-0.260059	0
16	-0.259646	0
17	-0.216325	0
18	-0.148801	0
19	-0.102958	0
20	-0.0752993	0
21	-0.03981	0
22	-0.00791329	0
23	0.0057276	0
24	0.0349168	0
25	0.122293	0
26	0.176928	0
27	0.17701	0
28	0.295237	0
29	0.288995	0
30	0.398086	0
3	-0.14813	1
4	-0.178936	1
5	-0.178323	1
6	-0.203054	1
7	-0.195745	1
8	-0.1612	1
9	-0.280803	1
10	-0.150815	1
11	-0.24447	0
12	-0.199742	1
13	-0.304203	0
14	-0.194469	0
15	-0.197266	0
16	-0.236216	0
17	-0.176637	0
18	-0.14426	0
19	-0.141964	0
20	-0.0192299	0
21	-0.0502233	0
22	-0.07891	0
23	-0.03658	0
24	0.0683835	0
25	0.074479	0
26	0.156441	0
27	0.206725	0
28	0.239855	0
29	0.32645	0
30	0.420639	0
3	-0.14813	1
4	-0.176347	1
5	-0.162886	1
6	-0.184395	1
7	-0.213538	1
8	-0.26791	0
9	-0.200819	0
10	-0.225852	1
11	-0.263543	0
12	-0.274869	0
13	-0.229487	0
14	-0.325508	0
15	-0.201104	0
16	-0.188391	0
17	-0.139447	0
18	-0.0902547	0
19	-0.121141	0
20	-0.117796	0
21	-0.0753745	0
22	-0.0215009	0
23	0.0034763	0
24	0.0788693	0
25	0.0829562	0
26	0.156656	0
27	0.200407	0
28	0.219734	0
29	0.335481	0
30	0.385373	0
3	-0.15782	1
4	-0.0964674	1
5	-0.209062	1
6	-0.195656	1
7	-0.220218	1
8	-0.211115	1
9	-0.242009	1
10	-0.246879	0
11	-0.254667	0
12	-0.249053	0
13	-0.236779	0
14	-0.17371	0
15	-0.19074	0
16	-0.189231	0
17	-0.191357	0
18	-0.17738	0
19	-0.108793	0
20	-0.134922	0
21	-0.0537793	0
22	-0.0628877	0
23	0.0811566	0
24	0.0113844	0
25	0.128758	0
26	0.214684	0
27	0.206826	0
28	0.262167	0
29	0.384859	0
30	0.465623	0
3	-0.115882	1
4	-0.122327	1
5	-0.179316	1
6	-0.208464	1
7	-0.194079	1
8	-0.195561	0
9	-0.261965	1
10	-0.274474	1
11	-0.249618	0
12	-0.266217	0
13	-0.238583	0
14	-0.247166	0
15	-0.211805	0
16	-0.199276	0
17	-0.131472	0
18	-0.170433	0
19	-0.134088	0
20	-0.0525972	0
21	-0.0557383	0
22	0.0136956	0
23	-0.00586946	0
24	0.0737828	0
25	0.0758067	0
26	0.170627	0
27	0.206233	0
28	0.244616	0
29	0.318389	0
30	0.418057	0
3	-0.103317	1
4	-0.222071	1
5	-0.181303	1
6	-0.172062	1
7	-0.269305	1
8	-0.222652	1
9	-0.22025	1
10	-0.239665	1
11	-0.275353	1
12	-0.281352	0
13	-0.207873	0
14	-0.208266	0
15	-0.216988	0
16	-0.133295	0
17	-0.215636	0
18	-0.13872	0
19	-0.144501	0
20	-0.120884	0
21	-0.0626371	0
22	-0.0156306	0
23	0.00932945	0
24	0.0376544	0
25	0.0352056	0
26	0.136114	0
27	0.202009	0
28	0.269688	0
29	0.339784	0
30	0.411401	0
3	-0.15782	1
4	-0.149969	1
5	-0.210991	1
6	-0.182056	1
7	-0.299276	1
8	-0.229187	1
9	-0.215807	1
10	-0.290039	0
11	-0.317085	1
12	-0.183986	0
13	-0.23664	0
14	-0.212399	0
15	-0.289094	0
16	-0.210979	0
17	-0.150806	0
18	-0.169046	0
19	-0.114311	0
20	-0.0987472	0
21	-0.0562224	0
22	-0.0360043	0
23	0.00457099	0
24	0.0545597	0
25	0.0979942	0
26	0.107233	0
27	0.177286	0
28	0.288185	0
29	0.40451	0
30	0.417453	0
3	-0.15782	1
4	-0.170112	1
5	-0.240686	1
6	-0.206247	1
7	-0.319982	1
8	-0.19383	1
9	-0.209512	1
10	-0.253924	1
11	-0.266646	0
12	-0.348209	0
13	-0.27173	0
14	-0.225815	0
15	-0.198779	0
16	-0.252406	0
17	-0.109219	0
18	-0.201244	0
19	-0.135434	0
20	-0.112659	0
21	-0.0315743	0
22	-0.0109558	0
23	-0.00672722	0
24	0.104487	0
25	0.159935	0
26	0.113811	0
27	0.180251	0
28	0.268494	0
29	0.281027	0
30	0.369407	0
3	-0.120987	1
4	-0.21626	1
5	-0.181303	1
6	-0.189583	1
7	-0.226405	1
8	-0.217077	1
9	-0.216774	1
10	-0.248985	1
11	-0.192038	1
12	-0.266562	0
13	-0.233394	0
14	-0.206434	0
15	-0.145914	0
16	-0.179813	0
17	-0.204467	0
18	-0.120821	0
19	-0.111313	0
20	-0.098755	0
21	-0.154729	0
22	-0.0424257	0
23	0.0180917	0
24	0.0847635	0
25	0.0924033	0
26	0.128848	0
27	0.245227	0
28	0.278088	0
29	0.331076	0
30	0.41562	0
3	-0.14095	1
4	-0.222352	1
5	-0.160679	1
6	-0.194562	1
7	-0.146206	1
8	-0.210156	1
9	-0.167786	1
10	-0.298438	0
11	-0.288172	0
12	-0.267854	0
13	-0.242771	0
14	-0.201829	0
15	-0.269382	0
16	-0.215649	0
17	-0.202314	0
18	-0.198791	0
19	-0.104989	0
20	-0.122385	0
21	-0.0901248	0
22	0.0231431	0
23	-0.00664177	0
24	0.0743708	0
25	0.0136147	0
26	0.197527	0
27	0.212295	0
28	0.313181	0
29	0.304511	0
30	0.392461	0
3	-0.15782	1
4	-0.1397	1
5	-0.188622	1
6	-0.18771	1
7	-0.271573	1
8	-0.256704	1
9	-0.246848	1
10	-0.314528	1
11	-0.245784	0
12	-0.214465	0
13	-0.241216	0
14	-0.244342	0
15	-0.245467	0
16	-0.212286	0
17	-0.148132	0
18	-0.165842	0
19	-0.142009	0
20	-0.120288	0
21	-0.0757384	0
22	-0.0369359	0
23	-0.0325755	0
24	0.0653903	0
25	0.0900308	0
26	0.156847	0
27	0.208906	0
28	0.171784	0
29	0.301009	0
30	0.372527	0
3	-0.14813	1
4	-0.240875	1
5	-0.145588	1
6	-0.160825	1
7	-0.175154	1
8	-0.212114	1
9	-0.301928	1
10	-0.259099	1
11	-0.244498	0
12	-0.279102	0
13	-0.216887	0
14	-0.278528	0
15	-0.229425	0
16	-0.216909	0
17	-0.190503	0
18	-0.166352	0
19	-0.140078	0
20	-0.0724963	0
21	-0.0673434	0
22	-0.0583822	0
23	0.051617	0
24	0.0198666	0
25	0.0557187	0
26	0.113781	0
27	0.209016	0
28	0.318098	0
29	0.287219	0
30	0.381243	0
3	-0.0811092	1
4	-0.234635	1
5	-0.164441	1
6	-0.269958	0
7	-0.207399	1
8	-0.214178	1
9	-0.23597	1
10	-0.180683	0
11	-0.201007	0
12	-0.275537	0
13	-0.226026	0
14	-0.185947	0
15	-0.272311	0
16	-0.224157	0
17	-0.226233	0
18	-0.0741089	0
19	-0.122546	0
20	-0.121087	0
21	-0.0904929	0
22	-0.0711352	0
23	0.0507195	0
24	0.0153222	0
25	0.124339	0
26	0.106442	0
27	0.173421	0
28	0.297539	0
29	0.367354	0
30	0.375944	0
3	-0.15782	1
4	-0.222352	1
5	-0.159775	1
6	-0.290567	1
7	-0.293049	1
8	-0.299989	1
9	-0.278313	1
10	-0.257491	1
11	-0.287537	0
12	-0.263682	0
13	-0.204805	0
14	-0.197664	0
15	-0.254153	0
16	-0.204978	0
17	-0.162984	0
18	-0.17813	0
19	-0.0631008	0
20	-0.0439507	0
21	-0.0491041	0
22	-0.0114788	0
23	0.0445904	0
24	0.017854	0
25	0.111172	0
26	0.167462	0
27	0.130487	0
28	0.29785	0
29	0.332586	0
30	0.395454	0
3	-0.0886315	1
4	-0.145525	1
5	-0.155295	0
6	-0.228274	0
7	-0.180167	1
8	-0.252055	0
9	-0.169935	1
10	-0.275548	1
11	-0.340969	1
12	-0.210436	1
13	-0.304572	0
14	-0.186308	0
15	-0.172034	0
16	-0.206506	0
17	-0.148378	0
18	-0.110762	0
19	-0.0412716	0
20	-0.0810545	0
21	-0.0196225	0
22	-0.0374926	0
23	0.0104757	0
24	0.0120246	0
25	0.121469	0
26	0.194569	0
27	0.173008	0
28	0.26611	0
29	0.283819	0
30	0.355218	0
3	-0.14813	1
4	-0.148873	1
5	-0.201391	1
6	-0.193268	1
7	-0.202808	1
8	-0.212543	1
9	-0.201469	1
10	-0.216827	0
11	-0.297324	0
12	-0.325021	0
13	-0.249046	0
14	-0.25701	0
15	-0.203087	0
16	-0.159389	0
17	-0.216212	0
18	-0.165449	0
19	-0.171801	0
20	-0.0995822	0
21	-0.0492317	0
22	-0.072018	0
23	-0.0128018	0
24	0.0597534	0
25	0.116526	0
26	0.102713	0
27	0.153592	0
28	0.31007	0
29	0.355506	0
30	0.338997	0
3	-0.0810507	1
4	-0.146841	1
5	-0.160569	1
6	-0.144535	1
7	-0.16511	1
8	-0.180021	1
9	-0.22377	1
10	-0.266984	1
11	-0.221806	1
12	-0.235053	0
13	-0.184122	0
14	-0.270353	0
15	-0.165235	0
16	-0.178361	0
17	-0.170119	0
18	-0.229604	0
19	-0.0537683	0
20	-0.118168	0
21	-0.0758814	0
22	-0.0388541	0
23	-0.00189902	0
24	-0.0249011	0
25	0.13738	0
26	0.217328	0
27	0.20088	0
28	0.331366	0
29	0.332143	0
30	0.393328	0
3	-0.103986	1
4	-0.222071	1
5	-0.142983	1
6	-0.234176	1
7	-0.22192	1
8	-0.213789	1
9	-0.255372	0
10	-0.291809	1
11	-0.307702	1
12	-0.214386	0
13	-0.176386	0
[truncated: 138,001 more rows]

## Sheet: 5c
Number of Subsets Sampled	Mean O-information	Fraction of Subsets with Negative O
1	1.05942	0
2	0.510255	5e-05
3	0.384637	0.00155
4	0.305446	0.003
5	0.252133	0.00395
6	0.209449	0.0052
7	0.171868	0.0049
