# Supplementary material for: Multivariate information theory uncovers synergistic subsystems of the human cerebral cortex
Source: Commun Biol. 2023 Apr 24;6:451. doi: 10.1038/s42003-023-04843-w (PMC10125999; doi:10.1038/s42003-023-04843-w)
Supplement: Supplementary file 6 — Supplementary Data 2 [file 42003_2023_4843_MOESM6_ESM.xlsx]

## Sheet: 3a
Subset Size	Fraction of Synergistic Subsets (HCP) (log10)	Number of Synergistic Subsets (HCP) (log10)	Fraction of Synergistic Subsets (MICA) (log10)	Number of Synergistic Subsets (MICA) (log10)
3	-0.41387	5.70453	-0.37188	5.74652
4	-0.572128	7.23868	-0.4929	7.3179
5	-0.759683	8.64441	-0.643729	8.76036
6	-0.954744	9.96123	-0.841309	10.0747
7	-1.2124	11.1463	-1.0646	11.2941
8	-1.52772	12.2134	-1.36767	12.3735
9	-1.90661	13.1636	-1.73515	13.335
10	-2.38603	13.9652	-2.16692	14.1843
11	-2.9331	14.6555	-2.66984	14.9188
12	-3.59675	15.1891	-3.26348	15.5224
13	-4.42832	15.5178	-3.91053	16.0356
14	-5.22559	15.8462	-4.70998	16.3618
15	-6.25145	15.9138	-5.63518	16.5301

## Sheet: 3b
O-information	TSE Complexity
0.080888	1.40892
0.0339214	1.10388
0.373068	2.30439
0.170018	1.60916
0.118385	1.27688
0.0526842	1.49172
0.345912	1.7537
0.0595514	1.57729
0.0294292	1.52712
0.185255	1.7575
0.157718	1.53774
0.320195	2.9097
0.31341	1.69386
0.181823	1.71424
0.191654	1.72907
0.361752	2.59598
0.222444	2.11516
0.448013	2.06341
0.596543	2.60673
0.0189602	1.26149
0.21313	1.71294
0.302936	2.29471
0.337435	2.2839
0.0912674	2.0448
0.163175	2.5013
0.307169	2.06541
0.396218	2.50045
0.5662	2.68308
0.189418	1.91096
0.17079	1.62923
0.566754	2.21682
0.144999	1.82549
0.151904	1.37259
0.210889	1.3303
0.296823	1.69283
0.0717779	1.55089
0.40915	1.70569
0.659259	2.95334
0.103135	1.30649
0.205978	1.49637
0.10219	1.2536
0.173086	2.14498
0.0882754	1.21661
0.25094	1.44229
0.0775603	1.9151
0.707067	2.56259
0.175126	1.81906
0.300181	1.84778
0.257936	2.12262
0.450919	2.21738
0.192983	2.00927
0.213086	1.93687
0.191324	1.52802
0.129957	1.32775
0.098118	1.06398
0.404478	2.02805
0.199638	2.41637
-0.0148064	1.27248
0.193281	1.72249
0.167405	1.43186
0.317386	1.81671
0.453009	2.66608
0.214544	1.69409
0.276998	1.77773
0.369764	1.81322
0.392245	2.0175
0.288677	1.5212
0.382399	2.05547
0.32875	1.78113
0.249107	1.61713
0.181477	1.98746
0.152083	1.25464
0.1348	1.37885
0.265883	2.19119
0.263857	2.28761
0.0305326	1.87215
0.092734	1.48403
0.781828	3.92699
0.453746	1.93002
0.152302	1.66542
0.124481	1.6386
0.0938712	1.69546
0.391401	2.1311
0.898305	3.46583
0.219156	1.59798
0.151228	1.39341
0.0766862	1.57733
0.0878699	1.64973
0.20245	1.46148
0.625185	2.78308
0.494033	2.41246
0.200755	2.12939
0.0646864	0.9807
0.343042	2.22906
0.29114	1.73545
0.132782	1.14713
0.217155	1.51392
0.370341	1.94748
0.191973	1.57471
0.167042	2.0897
0.366433	2.00947
0.437326	2.03224
0.102689	1.54338
0.203109	1.80826
0.102668	1.21496
0.226821	2.07813
0.0935821	1.96367
0.20951	1.84582
0.138069	1.5491
0.107185	1.20296
0.412728	1.9973
0.0473905	1.54573
0.44268	1.76215
0.415034	2.06917
0.186257	1.23095
0.211369	1.4294
0.320251	2.24633
0.230668	1.59966
0.265581	1.48275
0.0629296	1.76085
0.301991	2.33112
0.184807	1.38977
0.0761078	1.46634
0.16836	1.50205
0.0748746	1.34036
0.269078	2.15667
0.44993	1.98459
0.257117	1.93474
0.162402	2.18016
0.146131	1.70282
0.559641	2.30024
0.289735	2.49904
0.164735	1.9673
0.222944	1.80723
0.131195	1.81553
0.144425	1.89372
0.32311	2.24192
0.0955252	2.33602
0.226714	1.34831
0.372094	2.28158
0.16334	1.80638
0.28163	1.98036
0.0832652	1.3186
0.593031	2.17372
0.229743	1.83713
0.201414	1.89275
0.33888	1.9834
0.104909	1.90981
0.203886	1.49365
0.0645838	1.63562
0.182259	1.95071
0.183953	1.07771
0.331115	1.93142
0.276772	2.09374
0.19638	2.08437
0.280574	1.9468
0.0369697	0.623189
0.248169	1.43904
0.10067	1.31937
0.20745	1.18549
0.130168	1.91464
0.128797	1.07686
0.2726	1.3316
0.12612	1.3964
0.368802	2.41135
0.348827	1.89365
0.040847	1.55772
0.606006	2.6397
0.0709889	1.3515
0.13678	1.74597
0.214769	1.77079
0.212351	1.52666
0.330484	2.21745
0.381632	2.27666
0.554381	3.16693
0.257675	1.87797
0.0572606	1.90072
0.245342	1.75832
0.258673	1.5818
0.224424	1.86495
0.0257761	1.04698
0.133944	1.28337
0.210776	2.03054
0.431989	2.34539
0.189944	1.24772
0.117839	1.11762
0.290899	2.04079
0.138424	1.40324
0.159169	1.49219
0.116074	1.5558
0.139283	1.52391
0.183672	1.10533
0.269443	1.55421
0.32789	1.51739
0.136908	1.4294
0.0753991	1.88765
0.44325	2.52669
0.276126	1.74998
0.292732	1.76802
0.562561	2.27952
0.467208	2.47082
0.232239	1.67467
0.342031	1.61464
0.156784	1.66275
0.0426456	1.61711
0.27454	2.13484
0.15112	1.73151
0.227107	2.08302
0.503354	2.1797
0.270569	2.52601
0.373197	1.84118
0.134995	1.429
0.291771	1.89365
0.11987	1.47572
0.482911	2.40222
0.0141752	1.97346
0.163953	1.49282
0.407232	1.75839
0.241434	1.74005
0.0700729	0.987772
0.0566059	1.26789
0.245469	1.52601
0.188459	1.39018
0.480772	2.48399
0.429391	2.52753
0.201552	1.58769
0.203391	1.76288
0.39584	1.68585
0.362554	1.56884
0.281846	1.80577
0.28798	1.91943
0.151067	1.30899
0.120167	1.46549
0.127396	1.30105
0.214471	2.09055
0.163324	1.33207
0.21855	1.99622
0.347394	1.57506
0.407996	2.28866
0.414364	2.36328
0.23838	1.96507
0.112867	1.81838
0.208098	1.64804
-0.00184632	1.30497
0.233504	1.69116
0.0996352	1.62222
0.150016	1.70116
0.102554	1.14227
0.108109	1.92454
0.459111	2.19024
0.201655	1.44559
0.265948	1.56778
0.627377	2.15989
0.22708	2.13722
0.315152	1.67614
0.112144	0.891091
0.408141	2.43337
0.268142	2.05042
0.302025	2.13196
0.111561	1.57051
0.056694	1.54815
0.127096	1.6933
0.164832	1.7697
0.211306	1.39069
0.124168	1.36196
0.217057	2.1009
0.200588	1.80202
0.134103	1.71647
0.178856	1.36316
0.243451	1.6437
0.240659	2.3716
0.204428	1.598
-0.00286931	1.13222
0.476824	2.98707
0.101101	1.74839
0.21243	1.58579
0.275454	2.30433
0.0516574	1.27983
0.187111	1.07187
0.0386116	1.17245
0.198096	1.86583
0.239211	2.16698
0.363058	1.79567
0.212504	1.56441
0.395059	2.64914
0.243708	1.44369
0.0847797	1.56977
0.150503	1.7644
0.348437	2.50965
0.208049	1.95009
0.156823	2.02982
0.0193603	1.1855
0.112603	1.21967
0.522387	2.90615
0.524421	2.12435
0.167241	1.75388
0.320702	1.48586
0.710731	2.20108
0.261737	1.49292
0.195569	2.56096
0.185439	1.52719
0.301864	2.27346
0.151105	1.76165
0.328623	2.83829
0.166243	1.39245
0.24993	2.73525
0.178684	2.04196
0.16361	2.09181
0.221169	1.71079
0.332127	1.84193
0.401849	2.44687
0.264649	1.58905
0.15592	1.40682
0.055597	1.79028
0.202818	2.15279
0.441904	2.21155
0.43234	2.67288
0.0839454	1.25676
0.286369	1.82445
0.280889	1.68616
0.381151	2.27591
0.378857	2.51488
0.380451	2.11702
0.480073	1.68029
0.385786	2.819
0.539626	2.27253
0.227634	1.68015
0.586899	2.04851
0.287935	1.39713
0.412277	2.71511
0.0395311	1.54291
0.0631969	1.64135
0.929643	2.74118
0.420295	2.40212
0.0796098	1.59409
0.231455	2.31024
0.225848	1.64502
0.153847	1.37384
0.172313	2.02668
0.244447	1.73705
0.377822	2.17921
0.042388	0.791164
0.323891	1.30111
0.138159	1.37517
0.422548	2.05469
0.0729933	1.53502
0.0907955	1.97726
0.186141	1.60806
0.617586	2.54271
0.543956	1.84874
0.468981	2.30166
0.164506	1.33243
0.122119	1.87506
0.0592446	1.43326
0.145136	1.4209
0.00937806	1.09206
0.0651919	1.35612
0.146332	1.45691
0.168802	2.26677
-0.0298579	1.75
0.249453	1.77261
0.191298	1.49602
0.291093	1.85196
0.651716	2.1072
0.162258	2.12136
0.163834	1.1569
0.221097	1.93217
0.232169	1.75295
0.00203756	2.21694
0.332305	2.36996
0.0915935	1.78534
0.287629	2.07843
0.113635	1.38691
0.444774	1.95732
0.178728	1.52677
0.0905387	1.21634
0.142864	1.80626
0.216902	2.23067
0.112371	1.63379
0.224639	2.50504
0.0617489	1.19672
0.127974	1.12796
0.112718	1.24883
0.120028	1.30384
0.198635	1.21168
0.180376	1.97427
0.353103	2.59257
0.283429	1.95024
0.425289	2.04965
0.242079	1.84624
0.329675	3.09667
0.214005	1.707
0.167698	1.35072
0.403836	1.7434
0.333167	1.84721
0.0941015	1.75567
0.289012	1.97611
0.115138	1.9752
0.225282	2.53714
0.0702139	1.16402
0.133818	1.85237
0.360841	1.28377
0.151888	1.65306
0.533614	2.89549
0.212674	2.25846
0.0784439	0.930478
0.128648	1.5114
0.0511584	1.17297
0.245114	1.76424
0.353099	1.83077
0.100239	1.73519
0.137056	1.58272
0.0648166	1.65057
0.141201	2.26184
0.279549	1.65935
0.252212	1.78182
0.14322	1.29187
0.131227	1.83065
0.333855	2.15081
0.0657272	2.14863
0.12137	1.31034
0.138821	1.43466
0.227095	1.31215
0.388929	2.11101
0.364426	2.78657
0.114952	1.26739
0.0826098	0.891879
0.111834	1.74017
0.0947487	0.950055
0.319815	1.79875
0.126171	1.60031
0.598349	1.98494
0.198123	2.08314
0.195839	2.78844
0.222642	1.7877
0.246248	1.53708
0.0709285	1.39927
0.280041	2.53959
0.245222	2.78697
0.201985	2.62913
0.182463	1.64112
0.16659	1.61767
0.300592	2.48316
0.265366	1.97488
0.161639	2.35489
0.11121	1.19553
0.264611	2.70119
0.165903	1.49061
0.362116	2.46819
0.0479265	1.18878
0.214807	1.84049
0.0867371	1.4657
0.23592	1.87684
0.231322	2.39401
0.348466	2.51582
0.101368	0.986681
0.28798	1.62714
0.200512	1.28619
0.174154	1.96164
0.0729932	1.01622
0.548733	2.84791
0.107579	1.24069
0.130257	1.27316
0.290525	1.98242
0.286898	2.57008
0.102346	1.16241
0.156569	2.02839
0.208836	2.04315
0.312312	1.95111
0.091886	1.32392
0.0759443	1.65272
0.21	1.5801
0.214026	1.73693
0.111564	1.25551
0.231158	1.88839
0.0572539	1.38061
0.274592	1.60988
0.411364	2.40102
0.290555	2.21946
0.362963	1.74091
0.10735	1.17848
0.186097	2.2633
0.200097	1.8729
0.140992	1.98446
0.201411	1.118
0.24068	2.40314
0.167509	1.08784
0.437797	2.23758
0.214966	1.94349
0.245663	2.10119
0.192731	1.80458
0.229484	1.74279
0.404601	2.60822
0.358951	2.0431
0.27479	2.16981
0.304444	2.54325
0.117322	1.28349
0.0860556	1.28234
0.320061	1.95828
0.352189	1.76483
0.19497	1.4635
0.201038	1.914
0.217715	1.46303
0.3022	1.80167
0.0565464	1.13354
0.453231	2.23485
0.535255	2.25878
0.188696	1.69626
0.177217	1.60181
0.156865	1.60284
0.100211	2.00112
0.150602	1.76901
0.163681	1.83351
0.321028	1.47628
0.380022	2.60081
0.257228	1.64668
0.195086	2.28903
0.139434	1.09112
0.10464	1.74822
0.39009	1.97708
0.214599	1.61457
0.579632	2.26918
0.178647	1.91507
0.339392	2.23353
0.222531	1.54007
0.132053	1.41337
0.101759	0.874688
0.204525	1.7599
0.109249	1.52127
0.249011	1.89785
0.21183	1.60952
0.0591285	1.26312
0.113563	1.33269
0.111919	1.24989
0.219025	1.7849
0.442235	2.23294
0.456953	1.92736
0.254248	1.51657
0.0501706	1.30305
0.184405	1.892
0.248601	1.86077
0.12639	1.38456
0.309183	2.21854
0.26514	1.94004
0.0306357	1.11328
0.0225705	1.29188
0.391057	2.14913
0.263268	2.00977
0.156126	1.00092
0.21133	1.51173
0.0218965	1.10338
0.255865	2.71731
0.315223	2.30647
0.205381	1.59522
0.395838	2.74924
0.0146153	1.49116
0.455463	1.98184
0.254415	1.67512
0.461957	2.51827
0.168134	2.06994
0.508751	2.07139
0.0638696	1.64253
0.0390487	1.45359
0.271497	2.00964
0.544975	2.58821
0.309744	2.36025
0.334328	1.57958
0.295656	2.31758
0.0916454	0.971507
0.260419	1.84288
0.1068	1.89757
0.0887174	1.52383
0.184023	1.76905
0.269772	2.0165
0.258839	1.43142
0.690125	2.48412
0.117243	1.58286
0.214469	2.05054
0.301985	2.28025
0.177396	1.78208
0.582106	3.08117
0.0386845	2.46035
0.274941	2.40218
0.0801246	1.55169
0.187562	2.16796
0.291836	2.0808
0.387467	1.70877
0.148102	1.72492
0.206859	1.75307
0.299631	1.70645
0.164947	1.02478
0.181251	1.60486
0.253239	1.82922
0.393692	2.15768
0.166168	1.31001
0.279682	1.8046
0.173554	1.57433
0.466028	2.4596
0.431304	2.17593
0.273073	1.60571
0.00307852	1.51264
0.391539	2.0538
0.3346	2.39598
0.189891	1.38631
0.410381	2.16446
0.112762	0.98499
0.193124	1.10575
0.371405	2.53266
0.0710117	1.78793
0.198155	1.58665
0.146868	1.68508
0.199412	1.9946
0.0654699	0.954126
0.169123	1.71049
0.251096	1.80556
0.212523	1.72265
0.174225	1.67607
0.292663	2.1407
0.245847	1.46154
0.193983	1.67393
0.0717002	1.59149
0.420254	2.46644
0.301317	1.96328
0.345495	1.5168
0.297004	1.69319
0.274548	1.7686
0.359694	1.87422
0.455627	2.03227
0.396148	1.62022
0.285719	2.40864
0.136726	2.3715
0.186761	1.98621
0.403449	1.94929
0.0953481	1.16215
0.102972	1.45061
0.21163	1.8735
0.111563	1.84306
0.152561	1.85293
0.430743	2.50725
0.126689	1.18089
0.112479	1.70573
0.365296	1.98101
0.117498	1.47891
0.497061	1.83624
0.257984	2.22136
0.144818	1.14767
0.0674716	0.853417
0.0880564	1.68209
0.23229	1.2998
0.399419	2.457
0.609269	2.38195
0.741217	2.60569
0.255582	1.86575
0.0984813	1.89088
0.576896	2.83658
0.0695381	0.797028
0.170718	1.30551
0.136232	2.44629
0.194884	1.50909
0.243999	1.6622
0.598781	3.17862
0.330967	1.35512
0.0820086	1.06341
0.136603	2.0735
0.295116	2.07399
0.349679	2.31979
0.228481	2.09647
0.0667734	1.20898
0.0512819	0.941965
0.334191	2.27919
0.0524445	1.42355
0.153816	1.76111
0.289243	1.97956
0.504539	1.89756
0.418843	2.22357
0.235621	2.04716
0.111547	1.31932
0.154175	2.62658
0.670818	2.80832
0.147849	1.82121
0.46319	2.34013
0.0124516	0.955431
0.376226	2.26069
-0.0107127	1.74174
0.0706482	1.28362
0.258863	1.9022
0.231038	1.98322
0.257089	2.19133
0.1139	2.21437
0.0462545	1.45034
0.146947	1.23782
0.328132	1.77654
0.296659	2.11281
0.132777	1.41997
0.306453	1.79174
0.14872	1.79891
0.344519	2.03956
0.275837	2.08515
0.267246	1.88874
0.221403	1.28624
0.0576537	1.30786
0.161899	1.64238
0.158301	1.18254
0.111235	1.48328
0.403885	2.47853
0.12196	1.6918
0.129401	1.2158
0.209968	1.74556
0.0943952	2.20393
0.0313794	1.68592
0.157298	1.78414
0.115914	2.10537
0.234494	1.65526
0.213819	1.7235
0.487305	2.15441
0.322573	2.23083
0.127343	1.31649
0.142223	1.2198
0.382192	1.99677
0.323648	2.12485
0.123562	1.96109
0.582877	1.81311
0.361293	1.77026
0.211865	1.89013
0.394194	1.80819
0.433734	2.06311
0.341176	2.48476
0.11332	0.95231
0.51662	2.67373
0.230943	1.53708
0.143852	1.34827
0.204745	1.76419
0.211371	2.09181
0.258903	1.84865
0.348283	2.44061
0.0821661	1.58174
0.131243	1.80145
0.0286892	0.731435
0.325602	2.20111
0.191968	1.82189
0.113696	1.40886
0.0709079	0.898489
0.228347	1.80372
0.0754909	1.41684
0.320813	1.84515
0.402971	2.0722
0.123058	1.62329
0.274677	1.90283
0.204419	3.01147
0.199593	1.57104
0.264827	2.07666
0.160578	1.76029
0.16617	1.32101
0.137644	1.47558
0.376372	1.90577
0.277249	1.4901
0.493586	1.9614
0.0730975	1.62147
0.337829	1.76604
0.125371	1.38638
0.0914852	1.64241
0.360994	1.62207
0.262907	1.95951
0.10768	1.77166
0.14349	1.19703
0.240658	2.01262
0.380085	2.05506
0.358683	1.52859
0.148923	1.21129
0.304831	1.81874
0.400889	2.00961
0.0350055	1.48068
0.211134	1.47835
0.220529	1.65123
0.273442	1.53049
0.217419	1.96263
0.0732243	1.06643
0.169704	1.82315
0.211723	1.79817
0.422518	2.8333
0.147983	1.66737
0.203187	1.84319
0.216236	1.55896
0.130686	1.1362
0.404068	2.1905
0.251216	2.16186
0.373016	2.10518
0.0881115	1.97812
0.527906	2.5427
0.215666	1.91386
0.361394	2.50976
0.0718615	1.76671
0.437183	2.1138
0.370535	2.25673
0.100841	1.73819
0.173484	1.79923
0.285149	2.71523
0.106124	1.14636
0.195496	2.01539
0.134593	1.33268
0.310747	2.10944
0.203562	1.87247
0.246726	1.97072
0.356136	2.89597
0.0699301	0.964303
0.255832	1.83427
0.273988	1.90104
0.635096	2.59909
0.0552446	2.05536
0.3514	1.59694
0.143662	1.68693
0.292296	2.30005
0.409376	1.45913
0.14386	2.26454
0.50076	2.13003
0.132155	1.56111
0.183061	1.75674
0.023976	1.22036
0.0686096	1.19646
0.0261445	0.852663
0.302777	1.65747
0.847747	3.45874
0.399568	2.2689
0.535055	2.92752
0.171053	2.47116
0.0746526	2.1682
0.67128	2.77663
0.11357	0.956816
0.434887	2.62697
0.105596	1.85818
0.337692	2.28298
0.41965	2.38073
0.146729	1.46121
0.372196	1.92987
0.159722	1.75505
0.0716504	1.1612
0.149693	1.58411
0.262038	2.33129
0.109048	1.5187
0.187674	1.36886
0.300723	1.86977
0.11488	1.52191
0.419686	1.89003
0.444317	2.84197
0.185407	1.31983
0.344122	2.05264
0.519071	1.97089
0.325191	3.04673
0.195983	1.9396
0.0924566	1.51605
0.130658	1.58563
0.248637	1.71012
0.00230979	1.50037
0.148597	2.00928
0.481013	2.40042
0.19172	1.73371
0.233864	1.50786
0.170221	2.11554
0.0738374	1.30901
0.0866288	1.7068
0.46999	2.16787
0.184048	1.68925
0.22876	1.93472
0.121494	1.73077
0.377133	2.20302
0.253942	1.41729
0.325251	1.59571
0.175524	1.65284
0.272939	1.26417
0.196748	1.71538
0.152023	1.08338
0.25041	1.62677
0.133642	1.34158
0.211118	1.66465
0.101024	1.31883
0.410566	2.64156
0.16916	1.84817
0.0405329	1.38064
0.15182	1.66576
0.291994	1.6737
0.367886	2.61604
0.270005	2.07367
0.407038	2.18211
0.169959	2.08522
0.435978	1.71848
0.189436	1.69062
0.257969	1.66318
0.21247	1.45286
0.474875	2.54704
0.206916	1.56663
0.122751	1.64876
0.468036	2.15524
0.13612	1.28034
0.189765	1.64907
0.283511	1.23485
0.56334	2.97062
0.15359	1.46579
0.388638	1.83351
0.218933	2.23369
0.128671	2.04548
0.138707	1.54506
0.200925	1.592
0.0830543	1.12192
0.199233	1.38486
0.229213	2.03593
0.0831947	1.66867
0.0840243	1.24724
0.172773	1.83842
0.138087	1.62639
0.253037	1.64307
0.142863	1.89043
0.326331	2.3072
0.20366	2.07043
0.404621	2.13571
0.300113	1.50763
0.0500564	1.42696
0.26395	1.67212
0.570002	2.25785
0.7009	2.03389
0.136861	1.24926
0.397784	1.76056
0.0988023	1.43188
0.554814	3.16109
0.146894	1.21693
0.0550589	1.10544
0.0388522	0.792776
0.194627	2.42819
0.101115	1.47998
0.421504	2.67676
0.506061	2.65406
0.197741	1.43678
0.103926	1.70279
0.307113	2.53958
0.36411	2.5773
0.313894	1.671
0.284675	2.14285
0.0759019	1.16105
0.154046	1.39077
0.458111	2.36502
0.14179	2.00463
0.451786	2.29445
0.179383	1.36305
0.354021	2.66959
0.173778	1.4366
0.253881	1.92304
0.192962	2.09654
0.077291	1.03546
0.189684	1.88963
0.129515	1.98228
0.145172	1.4933
0.238633	1.74722
0.312889	1.61217
0.369514	1.60654
0.182185	2.12944
0.247962	1.9472
0.289623	1.67191
0.0510877	0.983807
0.0999092	1.94053
0.162169	1.72353
0.0989966	2.0782
0.248103	1.91994
0.234016	2.22312
0.15752	1.83138
0.875097	3.34201
0.349174	2.3223
0.208744	1.64179
0.330055	2.35601
0.253517	1.87448
0.151117	1.26433
0.280688	1.81841
0.236263	1.577
0.247423	1.91426
0.589562	2.05377
0.497555	2.22263
0.0610946	1.77622
0.539993	2.51078
0.289704	1.6564
0.0416086	1.14374
0.31202	2.17036
0.293414	1.82932
0.227888	1.54572
0.131732	1.03882
0.169582	1.39239
0.305601	1.48322
0.391114	2.09308
0.121929	1.46217
0.167339	1.49614
0.663817	2.97678
0.212071	2.38142
0.072282	1.30217
0.357846	2.77873
0.0863025	1.0741
0.571802	1.88
0.387064	2.51559
0.147955	1.30742
0.446773	2.5772
0.185844	2.03452
0.260101	1.82207
0.188142	1.17903
0.223323	1.38822
0.263107	1.44603
0.291482	1.86304
0.30991	2.33254
0.4857	2.40456
0.105887	1.40296
0.144112	1.47444
0.198048	2.12756
0.248548	1.90403
0.12106	1.40704
0.104111	1.2722
0.0774495	1.51758
0.351247	2.03744
0.404332	2.16041
0.390249	2.27251
0.237523	1.58357
0.257998	2.41247
0.261482	1.69231
0.505082	2.46409
0.288245	2.14534
0.15488	1.42419
0.304036	1.61341
0.15916	2.05827
0.28268	2.32349
0.131207	1.51848
0.360063	2.02933
0.0629019	1.35484
0.36978	2.49598
0.27047	3.2328
0.111807	1.87382
0.158177	1.61869
0.331828	1.93846
0.156746	1.13413
0.444818	2.0282
0.235882	1.84354
0.245631	2.26616
0.213256	2.19872
0.427267	1.71915
0.21942	2.32704
0.135458	1.80819
0.156562	1.70455
0.338282	1.70652
0.273963	1.95711
0.0931795	1.31877
0.1203	1.22678
0.398492	2.4708
0.164649	1.41837
0.196596	1.36854
0.298698	1.60109
0.342601	1.63401
0.10956	0.980261
0.107315	1.37906
0.364529	2.19083
0.157143	1.64446
0.116638	1.67082
0.410353	2.08028
0.259423	2.14581
0.104926	2.67785
0.0473834	1.89395
0.102318	1.40752
0.16953	1.66354
0.169011	2.27953
0.189624	1.83113
0.408927	2.06039
0.165745	1.77323
0.306265	1.62243
0.160516	1.41784
0.00399382	1.52119
0.229027	1.30702
0.200844	1.88837
0.215584	1.738
0.102198	1.23457
0.175373	1.75464
0.202681	1.77561
0.0994112	1.65512
0.379608	2.42206
0.106286	1.07267
0.212463	1.84284
0.213167	1.46858
0.508791	1.90331
0.363467	1.96694
0.463358	1.60982
0.0702159	1.19959
0.215346	1.66707
0.23799	2.1194
0.0373781	1.64686
0.294578	2.20317
0.243015	2.25469
0.205523	2.00528
0.201349	1.41694
0.247424	1.55316
0.240706	1.77554
0.29627	1.73384
0.328125	1.62798
0.25895	2.09432
0.326393	2.36777
0.651204	2.14982
0.196372	1.94496
0.117264	1.85214
0.204771	2.31407
0.149392	1.56632
0.199389	1.79196
0.114239	1.66128
0.216126	2.13228
0.524416	2.88807
0.244804	1.72873
-0.005698	1.34008
0.341103	1.75253
0.187853	1.97221
0.169852	1.39129
0.411628	1.5809
0.360783	1.7466
0.229204	2.4113
0.157246	1.50594
0.272238	2.22432
0.475672	2.52738
0.0975158	2.21249
0.449552	2.3751
0.137041	2.49696
0.252479	1.86651
0.453646	2.49777
0.125451	1.36982
0.215298	2.04711
-0.0263233	1.16523
0.148403	1.24771
0.158964	1.8251
0.475942	2.43289
0.298521	1.81002
0.140484	1.51233
0.274339	1.89932
0.172405	1.31658
0.19592	1.69644
0.0656412	0.944297
0.191524	1.12535
0.261967	1.74946
0.131369	2.33122
0.00500502	1.56115
0.0681973	1.4844
0.118253	2.09032
0.37385	2.11568
0.388194	1.91329
0.229736	2.05897
0.157022	1.52695
0.175926	1.63774
0.382018	2.11445
0.334367	1.80879
0.27793	1.85776
0.133685	1.53256
0.156987	2.02706
0.249612	1.78455
0.219397	1.5464
0.229442	1.5572
0.171797	1.21546
0.549826	2.78466
0.21214	1.57239
0.108933	1.40154
0.156569	1.7976
0.286284	1.95635
0.356264	2.1207
0.340272	2.17087
0.445552	2.30378
0.283759	1.78062
0.345501	1.95953
0.0853673	1.74274
0.2739	2.18058
0.181818	1.26401
0.108075	1.45536
0.325715	1.89261
0.288184	2.22566
0.418545	1.64903
0.247589	1.97592
0.269386	1.64436
0.171805	1.9389
0.110579	2.51835
0.136515	1.9972
0.157076	1.45803
0.148333	1.2732
0.253903	1.31558
0.489967	2.42963
0.0756761	0.957257
0.0662997	1.23638
0.288676	2.38073
0.110621	1.38322
0.114021	1.58161
0.213361	1.92196
0.479493	1.72137
0.418732	3.95895
0.348595	1.61753
0.236898	2.18521
0.136185	2.45936
0.256081	2.60659
0.100825	1.33754
0.125728	1.90817
0.218794	1.58195
0.0874623	1.78839
0.408581	1.93161
0.176932	1.92694
0.374787	2.63473
0.157366	2.24782
0.342113	1.68192
0.0818598	1.6244
0.16706	2.10357
0.39624	1.87914
0.444613	2.16033
0.256123	1.80988
0.423551	2.18912
0.204085	1.93718
0.0702805	1.02891
0.116032	1.39557
0.583181	2.57924
0.124195	1.52081
0.384231	2.44905
0.299142	1.9075
0.158214	1.03999
0.215889	2.08495
0.15665	2.16298
0.0853452	1.22415
0.035398	1.59503
0.189977	1.65553
0.0977728	1.21269
0.688221	2.84607
0.182417	1.6172
0.0891129	1.26215
0.273089	1.68256
0.421717	1.81194
1.00484	3.58467
0.345433	2.0404
0.377442	1.39459
0.283871	1.78646
0.149261	1.28618
0.113688	1.98709
0.342116	1.65384
0.307271	1.36295
0.0240932	1.28683
0.210252	1.95279
0.268866	1.90894
0.123487	1.34927
0.232424	1.56546
0.306717	1.94609
0.514428	2.41588
0.225034	1.63394
0.25535	1.62481
0.214255	2.21585
0.0973052	1.44052
0.076323	1.186
0.217058	1.54767
0.0703864	1.00436
0.255913	2.07031
0.0845062	0.655615
0.352861	2.44197
0.322511	1.60895
0.297488	2.15376
0.263788	2.2988
0.241067	2.4134
0.258143	2.07499
0.406532	2.40937
0.03552	0.926117
0.0950895	0.951874
0.253784	2.22405
0.26477	1.78633
0.3638	2.67415
0.515425	2.14449
0.132184	1.8213
0.347242	2.31947
0.292811	1.92134
0.269928	2.37866
0.0957811	1.65289
0.241529	2.56076
0.298752	1.8722
0.248225	1.83381
0.149263	1.2323
0.139172	1.99947
0.397512	2.37134
0.346405	1.7824
0.139874	1.50433
0.218922	1.87366
0.272763	2.30079
0.129397	1.4418
0.41669	1.41302
0.343022	2.385
0.113484	2.3686
0.805842	3.08624
0.26674	1.94507
0.296196	2.10971
0.218563	2.77742
0.218163	2.42123
0.319653	3.42465
0.0707574	1.12153
0.234595	1.4073
0.483397	2.14398
0.0781941	0.890233
0.236145	1.48991
0.0482588	1.39239
0.18437	2.27039
0.32186	1.91235
0.0925867	0.924362
0.329442	2.50637
0.0737264	0.912429
0.278069	1.83591
0.187224	1.77105
0.188438	1.692
0.0974194	1.82911
0.271058	1.38836
0.0276104	1.73285
0.203903	1.89282
0.167757	1.46577
0.190062	2.84254
0.349452	2.27675
0.0881454	2.17799
0.155684	2.51047
0.288082	1.91805
0.545581	2.60095
0.0954156	1.15027
0.250915	2.06409
0.0444189	1.39997
0.354024	2.50296
0.221635	2.1407
0.0464275	1.42593
0.172981	1.55147
0.669906	2.63626
0.419431	2.08776
0.588897	2.82875
0.269536	2.23963
0.159242	1.2744
0.213427	1.95429
0.0861198	1.49302
0.19595	1.98788
0.262256	1.89364
0.207415	1.01764
0.219528	1.33608
0.140953	1.22765
0.411432	2.25965
0.375013	2.80698
0.550866	2.02287
0.442097	2.80705
0.246588	1.60673
0.243421	2.08435
0.399848	2.633
0.219949	2.20417
0.319565	1.98857
0.145909	1.5294
0.390323	1.98479
0.507257	2.40251
0.281528	1.7574
0.429315	2.18292
0.320326	2.07811
0.249214	1.44318
0.14248	1.43475
0.0588262	2.39885
0.106015	1.65346
0.108152	1.6245
0.178514	1.73398
0.268968	2.01864
0.106226	1.43597
0.404022	2.07203
0.359054	2.54144
0.165983	1.18683
0.201728	1.40464
0.321695	2.71335
0.460473	2.45738
0.613928	2.52035
0.138047	2.36749
0.113419	1.39446
0.592613	2.17389
0.0454044	1.49391
0.18326	1.77052
0.177082	2.07381
0.624817	2.5101
0.122929	2.02847
0.293932	2.13103
0.48387	2.12117
0.35202	2.3386
0.241462	1.80975
0.183559	0.944094
0.149978	1.72026
0.291084	2.26726
0.203388	1.16937
0.0481391	1.83211
0.24098	1.73737
0.488687	2.70653
0.235406	1.48688
0.296392	2.39095
0.597824	2.46164
0.262894	1.98872
0.259466	1.74331
0.176907	1.6188
0.0544299	1.44867
0.76975	2.67328
0.0288516	1.76039
0.348585	2.18737
0.104895	1.26278
0.327938	1.29636
0.160476	1.04193
0.370699	1.85383
0.265617	1.89978
0.301457	1.80911
0.0319978	0.963402
0.288828	1.91313
0.279297	1.78594
0.183224	1.29838
0.0510133	1.80505
0.133333	1.7966
0.178203	1.76554
0.338505	2.51977
0.129301	1.50934
0.0869102	1.0473
0.0525261	1.54683
0.509339	3.08229
0.209988	1.64822
0.218011	1.59841
0.189778	1.60567
0.258422	1.90096
0.383792	1.9963
0.103337	2.1897
0.394197	2.15344
0.335749	1.56809
0.63868	2.42504
0.170835	1.07996
0.285138	1.83588
0.21147	2.0278
0.175107	1.65512
0.227726	1.57763
0.16628	1.37133
0.304518	1.99654
0.34639	1.97121
0.440843	2.91556
0.237065	2.10899
0.165758	2.08719
0.205066	1.46478
0.37627	1.96446
0.135246	1.4998
0.0853598	1.44275
0.18901	2.05169
0.294973	2.14221
0.139007	1.39854
0.0862968	1.69203
0.283731	1.96897
0.212128	1.81966
0.302082	1.98435
0.235443	2.35934
0.610378	2.25103
0.0651418	1.13722
0.242055	1.84753
0.250782	2.64286
0.221768	2.47306
0.0187564	0.6108
0.160219	1.67043
0.172127	1.86735
0.165528	1.58424
0.139966	2.06032
0.294992	2.18815
0.674446	2.46156
0.315009	1.74483
0.0818789	1.67409
0.114152	1.86667
0.125148	2.12406
0.0709411	0.8913
0.226124	2.03318
0.111648	1.54916
0.158671	1.88569
0.16293	1.87767
0.186953	1.42762
0.566872	2.43393
0.146018	2.16775
0.213859	2.7735
0.153308	1.91263
0.305727	1.92534
0.282965	2.17778
0.11598	1.58442
0.277359	2.89116
0.104808	1.30774
0.188235	1.93989
0.558433	2.78108
0.178968	1.68216
0.138744	1.73885
0.200377	1.37057
0.560036	2.21541
0.0788246	1.23309
0.206708	1.26279
0.323652	1.82627
1.01036	3.23394
0.317729	1.46276
0.210709	1.83364
0.57128	2.77916
0.0952145	2.12093
0.275145	1.76993
0.238365	1.88345
0.434238	2.07735
0.318139	1.34139
0.177273	2.11913
0.165411	2.56018
0.118378	1.2355
0.0913326	1.45584
0.121086	1.34902
0.389082	2.05605
0.201952	2.04004
0.319635	1.35304
0.203089	1.30261
0.16673	1.59361
0.493382	2.35074
0.0984356	1.39689
0.063315	1.46095
0.144986	1.45484
0.234838	1.82089
0.0804746	1.35415
0.286699	2.17847
0.23132	2.54576
0.0772728	0.97086
0.137726	1.16774
0.0288112	0.868883
0.225936	1.53113
0.143218	1.41331
0.225473	1.96483
0.560304	2.97052
0.206737	1.51078
0.588696	1.8336
0.258966	1.59575
0.247507	1.86713
0.175766	1.42303
0.212423	1.57952
0.476072	2.35743
0.0701464	1.91881
0.104495	1.14927
0.295544	1.60595
0.2092	1.15329
0.245184	2.06173
0.335659	2.43996
0.450192	2.45125
0.426739	1.98111
0.281658	1.6157
0.357969	1.9478
0.200147	1.47838
0.134804	1.41699
0.218993	1.60866
0.0229843	1.16474
0.443789	2.16626
0.63703	2.51166
0.108683	1.82854
0.456467	2.28159
0.0582912	1.92627
0.388299	2.368
0.154057	1.71617
0.135349	1.43504
0.215515	1.85451
0.244653	1.38053
0.22162	1.67052
0.0958304	2.47878
0.246432	2.27272
0.312117	1.20897
0.275717	1.58018
0.0976534	0.937347
0.262114	2.2163
0.242133	1.73926
0.156634	1.7191
0.0186542	1.07218
0.0710056	1.3187
0.183878	1.94475
0.135619	1.35331
0.260671	1.83685
0.328945	1.7003
0.0426717	1.52544
0.366476	2.33759
0.162151	1.77846
0.0630508	1.22466
0.246787	1.83774
0.1388	1.36607
0.157576	1.79809
0.28187	2.08605
0.324352	1.97725
0.330631	1.82469
0.154191	1.73633
0.16157	2.18509
0.0238528	1.9876
0.283318	1.67162
0.236256	2.01316
0.18316	2.21245
0.437644	2.84361
0.13068	1.75831
0.175262	1.65456
0.0889683	1.08471
0.116944	1.93533
0.281873	2.24841
0.176856	1.87545
0.173272	1.55481
0.176917	1.6666
0.0246434	1.13071
0.121711	1.82137
0.094953	1.23865
0.310232	2.27179
0.0291477	2.51732
0.37606	1.68209
0.385121	2.15035
0.183322	1.61786
0.18989	2.03237
0.201688	2.1945
0.0759049	1.3167
0.169589	1.32517
0.0746585	1.3322
0.15694	1.1863
0.20903	1.29641
0.327929	2.22479
0.21068	1.34075
0.333992	1.69796
0.259855	2.26974
0.0441763	1.37261
0.163301	1.78431
0.109831	1.22425
0.291304	1.69689
0.297194	2.37034
0.431204	1.73382
0.0962956	1.44955
0.230579	2.56888
0.28297	2.29196
0.388492	2.40128
0.475029	2.09652
0.188302	1.72796
0.0803887	1.06557
0.35004	2.28557
0.162179	1.71654
0.171825	1.4493
0.108469	1.01363
0.261652	2.26776
0.389019	2.74213
0.290431	1.64026
0.125583	2.29319
0.471377	1.88062
0.164084	1.45669
0.267837	2.5054
0.15566	1.37286
0.742927	3.09679
0.127611	1.90131
0.251488	1.70953
0.195227	1.38113
0.232213	1.63537
0.24559	1.86091
0.125643	1.63194
0.330581	2.47413
0.157146	1.79464
0.127777	1.62619
0.0631312	0.937764
0.305025	1.90471
0.26456	2.09305
0.265988	1.80798
0.253234	2.11572
0.0629995	1.07345
0.581869	1.79257
0.503322	1.97011
0.0664306	1.31327
0.212732	1.72884
0.173394	1.12939
0.082134	1.7124
0.324103	1.88539
0.378078	2.60741
0.314072	1.89784
0.433445	2.23592
0.188877	1.4044
0.345643	1.45346
0.288191	2.17977
0.314858	1.69099
0.237564	1.31921
0.338428	1.79148
0.389059	2.83029
0.0489301	1.14682
0.18647	1.51647
0.430127	2.82006
0.51364	2.23479
0.163509	1.18371
0.239099	1.78455
0.625682	3.46078
0.726714	3.04838
0.349153	2.17121
0.254292	1.18111
0.239779	1.54882
0.330309	2.70366
0.116894	1.22611
0.318149	2.12791
0.445398	2.63505
0.253588	1.71187
0.0770584	1.17621
0.3022	1.9455
0.129175	1.16867
0.226205	1.58752
0.178609	1.78398
0.147044	2.07441
0.33401	1.79611
0.409585	2.02174
0.210248	1.18703
0.255553	1.58869
0.153605	2.20327
0.125179	2.07977
0.122452	1.51661
0.379532	2.28656
0.465316	2.36378
0.198447	1.26437
0.166585	1.30627
0.271493	2.35844
0.127352	1.56165
0.324336	1.76997
0.347737	1.99379
0.488206	2.44304
0.117887	0.908945
0.200998	2.70809
0.12021	1.88413
0.0933557	1.76576
0.236726	1.61003
0.44493	2.01731
0.182538	1.77232
0.146619	1.56906
0.311643	1.52025
0.188551	2.07017
0.124143	1.62106
0.150935	1.44082
0.283452	1.69622
0.177538	1.57756
0.0725497	1.13442
0.135111	1.39908
0.121908	2.69417
0.150473	1.29033
0.156626	1.44826
0.223048	1.64247
0.180602	1.53962
0.0841223	0.947992
0.399884	2.07878
0.359634	1.98519
-0.00999468	1.80822
0.139339	1.8529
0.243087	1.79043
0.265283	2.06464
0.221104	2.01869
0.244689	2.38595
0.261081	1.93351
0.242222	1.59137
0.148762	1.64866
0.370776	1.48204
0.129998	1.39585
0.307917	1.50418
0.13158	1.54486
0.159717	1.51036
0.109434	1.09165
0.340867	1.576
0.203833	1.79634
0.18446	1.3655
0.0708904	0.771092
0.214999	1.4995
0.303862	2.11683
0.187017	1.76475
0.631866	3.0884
0.290503	1.89057
0.280374	1.63214
0.112136	2.16961
0.0790603	1.36884
0.289727	1.8033
0.19245	1.74778
0.238161	2.09975
0.329034	1.53269
0.210804	1.92925
0.331545	1.95607
0.311093	2.30648
0.111754	1.83718
0.165956	2.24137
0.543015	2.12096
0.265816	2.04508
0.154579	1.78741
0.237439	1.54644
0.130348	1.75038
0.174144	1.65534
0.184675	2.41723
0.246883	2.6425
0.0680516	1.45194
0.328844	1.8633
0.377921	1.772
0.152932	1.6002
0.131413	1.62743
0.189175	2.28199
0.475911	1.68429
0.106309	1.06423
0.232335	2.05961
0.0725574	1.11497
0.164822	1.99761
0.0491466	0.990103
0.080069	1.39749
0.172957	1.62853
0.296763	1.64795
0.311916	2.43666
0.11419	1.04071
0.234596	1.80276
0.18223	1.43212
0.252713	1.80987
0.473822	2.53513
0.26331	1.97075
0.154909	1.52727
0.203684	1.87917
0.325775	2.03142
0.512362	2.1626
0.298948	1.63254
0.273514	2.34493
0.112492	2.04484
0.156698	1.89089
0.181424	1.33065
0.0321958	1.404
0.422781	2.30153
0.366724	2.10379
0.306082	1.92159
0.662081	3.21169
0.233411	1.93519
0.209103	1.96562
0.448015	1.90346
0.43992	1.46575
0.297714	2.14246
0.362685	2.00329
0.124845	1.05805
0.271958	1.90704
0.303113	3.34452
0.161708	1.51426
0.159784	1.42455
0.165391	1.82082
0.23534	2.15928
0.113214	1.53926
0.0646838	1.80811
0.0942361	1.04442
0.17247	2.11847
0.219371	1.97061
0.428612	2.42323
0.171977	1.44922
0.222543	1.60905
0.19306	2.28071
0.343159	2.10641
0.0296172	1.2803
0.603813	2.26798
0.200231	1.3935
0.195688	1.38701
0.163441	1.52007
0.146483	1.45344
0.231603	1.85179
0.233556	2.23727
0.110038	1.54258
0.167313	1.71283
0.0982801	1.128
0.22172	1.45254
0.196746	1.82161
0.128251	1.32248
0.353753	2.45421
0.298575	1.73262
0.00737064	1.43966
0.132439	1.54611
0.825603	2.82332
0.129372	1.41253
0.300424	2.12093
0.186743	1.51321
0.31138	2.12368
0.13012	0.910986
0.179689	1.58302
1.26792	3.87149
0.196612	1.73565
0.429296	2.71613
0.260386	1.79682
0.352565	1.47212
0.0707478	1.14036
0.328186	2.01467
0.0763114	1.18365
0.258144	2.01894
0.193311	1.73821
0.052547	1.89684
0.1163	1.04263
0.144869	1.11023
0.203849	1.56277
0.450343	2.02703
0.148455	1.64511
0.119492	1.57394
0.26557	1.64557
0.107848	1.29035
0.335789	1.92043
0.080862	1.04077
0.0590539	1.46059
0.209867	1.88322
0.345871	1.72144
0.0551206	1.38432
0.243648	1.63456
0.229511	2.17102
0.0840225	1.84605
0.168306	1.10855
0.26781	1.53529
0.11993	1.30146
0.312251	1.93342
0.045429	1.76163
0.073099	1.33944
0.105866	1.49938
0.282463	1.94713
0.148823	1.57197
0.363323	1.89872
0.53749	2.83111
0.299403	1.61522
0.435514	1.98403
0.268051	2.22456
0.426322	1.924
0.519526	1.9419
0.192623	1.47363
0.0709062	1.75527
0.116064	1.4105
0.388788	2.0753
0.165795	1.95781
0.0880346	1.4961
0.0349181	1.00838
0.0196721	1.43639
0.202858	1.47962
0.300282	2.40697
0.196231	1.55351
0.378882	2.27392
0.147912	1.54787
0.337647	2.11712
0.399364	2.71257
0.149153	1.17652
0.265112	2.18882
0.118373	1.45362
0.33286	2.23449
0.0774824	1.39306
0.266759	1.89006
0.142618	1.37269
0.151884	1.86511
0.256734	1.78596
0.299199	2.58665
0.288911	2.12122
0.150898	1.26757
0.407285	2.27323
0.246733	2.15564
0.480625	2.32392
0.247049	1.53448
0.297645	1.66283
0.116593	1.3032
0.197564	1.98604
0.364948	1.65049
0.350317	2.64304
0.0713269	1.33325
0.259874	2.28531
0.115768	1.61248
0.291171	3.03788
0.205639	1.39096
0.063217	1.364
0.36284	2.51462
0.0834624	0.955533
0.127065	1.73665
0.372479	2.2031
0.0990032	1.47581
0.175255	2.00378
0.16071	1.76153
0.138027	1.15578
0.745798	2.96669
0.255973	1.75019
0.103244	1.21294
0.198043	1.22814
0.327169	3.11357
0.239345	1.76886
0.128467	1.35711
0.361017	2.34339
0.296564	2.27366
0.363882	1.7256
0.161017	1.94578
0.282052	2.06408
0.242846	1.80554
0.208264	2.21682
0.118062	1.07769
-0.00963978	1.46227
0.319521	1.73156
0.0634775	1.74459
0.11335	1.81315
0.192165	1.24847
0.1793	2.05862
0.250173	1.62991
0.128408	1.04076
0.212846	1.67326
0.329041	1.71287
0.0883503	1.14208
0.24963	2.23574
0.221124	1.57047
0.133959	1.48496
0.195819	2.26374
0.116566	1.8731
0.13689	1.32479
0.153549	1.22103
0.406058	2.19933
0.340327	2.66189
0.0961754	1.48733
0.29172	1.22578
0.165932	1.619
0.285754	1.61282
0.359112	1.85526
0.159726	1.16671
0.205256	1.64641
0.171352	1.29346
0.14572	1.04098
0.222744	1.87931
0.335294	1.84935
0.212605	1.3515
0.213668	1.81385
0.248672	1.8599
0.671777	3.91135
0.202323	1.42194
0.576091	2.06861
0.187682	1.95126
-0.000292939	0.835834
[truncated: 98,001 more rows]

## Sheet: 3c
Functional Connectivity	Participation
0.289808	0.0022
0.58734	0
0.343643	0.007
0.572113	0.0002
0.560345	0.003
0.575889	0.0014
0.571901	0
0.375776	0.0038
0.363041	0.0002
0.593754	0.0008
0.661576	0
0.236882	0.0036
0.4857	0.0002
0.552944	0.001
0.735527	0.0002
0.463772	0.0006
-0.080337	0.0106
0.207339	0.0022
0.130469	0.0032
0.422687	0.0014
0.481204	0
0.509504	0.0012
-0.0510146	0.0076
0.468283	0.0016
0.225244	0.0024
0.277806	0.0014
0.46826	0.0002
0.530911	0.0002
0.125792	0.003
-0.073855	0.0042
0.183021	0.0014
0.0112726	0.0036
0.0704998	0.0032
0.128731	0.0024
0.321963	0.0012
0.400887	0.001
0.296722	0.0008
-0.0587964	0.0096
0.512207	0.002
0.160619	0.0052
0.185637	0.0016
0.356373	0.001
0.398161	0.001
0.702084	0
0.470109	0.0004
0.190146	0.001
-0.0782079	0.006
0.213899	0.0016
0.0303745	0.0042
0.139831	0.0032
0.282809	0.0024
0.373021	0.0008
0.53239	0.0002
0.368847	0.0006
0.632003	0.0002
0.509182	0.0004
0.11034	0.0036
0.541949	0.0004
0.401879	0.001
0.47087	0
0.69733	0
0.449996	0.0004
0.632441	0.0002
0.260434	0.0016
0.651166	0.0006
0.581478	0.0006
-0.14789	0.0008
-0.112992	0.0026
-0.183429	0.001
-0.147299	0.0024
-0.175636	0.0012
-0.163209	0.0026
-0.0854047	0.0014
-0.0766028	0.001
-0.0616632	0.0014
-0.0860073	0.0014
-0.0372266	0.001
-0.128695	0.0024
-0.098318	0.002
-0.0741173	0.0076
-0.126474	0.0036
-0.0848633	0.0028
-0.157547	0.0038
-0.116726	0.0018
-0.135606	0.0032
-0.083063	0.003
-0.0938369	0.0034
-0.128423	0.0032
-0.107963	0.0024
-0.127573	0.0014
0.227976	0.0014
-0.0951184	0.0024
-0.0444727	0.0052
-0.0940757	0.002
-0.0440494	0.0024
-0.181207	0.0028
-0.122994	0.001
-0.163324	0.001
-0.0779866	0.0014
-0.0647702	0.0026
-0.0872555	0.0024
-0.0760772	0.0018
-0.0886071	0.0024
0.264576	0.0006
0.659232	0.0008
-0.0935834	0.0008
-0.0104127	0.0066
-0.0947096	0.0022
-0.0434319	0.002
-0.154515	0.002
-0.105776	0.0012
-0.162791	0.0022
-0.0835108	0.0028
-0.0932816	0.0022
-0.107603	0.0024
-0.0922699	0.0024
-0.0853816	0.0016
0.298494	0.0002
0.569701	0.0006
0.664695	0.0006
-0.0625025	0.0012
-0.0393235	0.0044
-0.0799268	0.0024
-0.0379857	0.0022
-0.0645704	0.0022
-0.0145123	0.0032
-0.101841	0.0018
-0.0400304	0.0028
-0.0772738	0.0018
-0.0711405	0.0014
-0.00469227	0.0026
0.00577321	0.0014
0.243106	0.001
0.418774	0.0008
0.378263	0.0002
0.437829	0
-0.166972	0.0012
-0.157907	0.003
-0.151252	0.0016
-0.147751	0.0024
-0.205385	0.0018
-0.205655	0.002
-0.158842	0.001
-0.114101	0.0018
-0.0963875	0.0018
-0.108521	0.0034
-0.0930375	0.0018
-0.163737	0.0022
0.311493	0.0006
0.367408	0.001
0.388053	0.0006
0.445997	0.0006
0.305595	0.0008
-0.0546382	0.0018
-0.00879347	0.007
-0.0690577	0.0026
-0.00809886	0.0052
-0.0980347	0.0024
-0.0576904	0.0044
-0.138419	0.003
-0.0989442	0.003
-0.0842394	0.0044
-0.142944	0.0048
-0.089149	0.0026
-0.0646231	0.002
0.272128	0.0004
0.211852	0.0024
0.311578	0.0006
0.356915	0.0006
0.391717	0.0016
0.294908	0.0014
-0.119068	0.0022
-0.0492713	0.0052
-0.0705114	0.0022
-0.0546617	0.003
-0.183541	0.0016
-0.144272	0.0028
-0.191102	0.0026
-0.0960985	0.002
-0.0658206	0.003
-0.0923976	0.002
-0.0670682	0.002
-0.0888901	0.0014
0.239666	0.0008
0.1874	0.0026
0.458916	0.0006
0.421033	0.0008
0.444608	0.0008
0.335513	0
0.518849	0.0006
-0.128687	0.0016
-0.0369662	0.0082
-0.119074	0.0024
-0.0885	0.0042
-0.12654	0.002
-0.167605	0.0024
-0.0547563	0.0016
-0.100489	0.0042
-0.0304734	0.0042
-0.0664177	0.0036
-0.0533564	0.002
-0.13561	0.0028
0.164961	0.002
0.0549613	0.0046
0.115547	0.002
0.0607321	0.003
0.0382154	0.0026
0.070331	0.0024
0.0528462	0.0046
0.099081	0.0022
-0.0856404	0.003
-0.0297787	0.0054
-0.119126	0.0024
-0.0854583	0.0038
-0.110332	0.0028
-0.126004	0.0026
-0.0290715	0.0024
-0.0564381	0.0028
-0.0109237	0.002
-0.0559545	0.0034
-0.0220163	0.0024
-0.116188	0.002
0.176107	0.0016
0.0778046	0.0024
0.139713	0.0024
0.100168	0.0024
0.0658727	0.0026
0.0421154	0.002
0.0868722	0.0034
0.141567	0.0026
0.586587	0.0004
-0.1368	0.0016
-0.135333	0.0032
-0.184492	0.0016
-0.172353	0.0012
-0.202467	0.0016
-0.192633	0.0012
-0.0358962	0.0012
-0.0566707	0.001
-0.0243627	0.0018
-0.070311	0.0016
-0.0414919	0.0026
-0.158793	0.0018
0.291893	0.0002
0.217385	0.0008
0.245893	0.0012
0.206794	0.0008
0.163808	0.001
0.143096	0.0016
0.176106	0.0024
0.196277	0.0008
0.341809	0.0006
0.45548	0.0002
-0.127922	0.0012
-0.0902582	0.0028
-0.132837	0.0012
-0.135862	0.0016
-0.173396	0.0014
-0.157881	0.002
-0.0433337	0.0014
-0.00169663	0.0018
-0.0403651	0.0012
0.0457914	0.0016
0.0481943	0.0012
-0.038344	0.0008
0.304459	0.0004
0.20716	0.0008
0.241341	0.0008
0.231212	0.001
0.181874	0.001
0.234362	0.0008
0.0906093	0.0026
0.171984	0.0014
0.334857	0.0006
0.33323	0.0002
0.438465	0
-0.0993561	0.0034
-0.0200847	0.0074
-0.122579	0.002
-0.0650244	0.0026
-0.0634611	0.0024
-0.0840601	0.0028
-0.0592392	0.0022
-0.0935776	0.0036
-0.136147	0.0026
-0.0756842	0.0038
-0.043966	0.0018
-0.0620202	0.0026
0.132804	0.0012
0.000872688	0.0038
0.0372339	0.0026
0.0315605	0.0026
0.0565014	0.0024
0.0395846	0.0028
0.0147977	0.0058
0.0548058	0.0018
0.291191	0.0018
0.385653	0.0034
0.218502	0.0018
0.287229	0.001
-0.163276	0.0014
-0.157351	0.0034
-0.201004	0.0008
-0.193787	0.0024
-0.207956	0.0016
-0.197404	0.0012
-0.05991	0.0008
-0.0555075	0.0014
-0.0828193	0.002
-0.0575987	0.0028
-0.0316011	0.0012
-0.123872	0.0008
0.321583	0
0.371234	0.0006
0.285675	0.0008
0.281913	0.0006
0.255283	0.0008
0.290391	0.0008
0.138831	0.0014
0.160123	0.0014
0.249262	0.0008
0.314248	0.0008
0.488874	0.0002
0.539901	0
0.283286	0.0004
-0.0844843	0.002
-0.0641729	0.0054
-0.0960452	0.0022
-0.0467836	0.0034
-0.150942	0.0018
-0.141806	0.0016
-0.112907	0.0016
-0.0698653	0.002
-0.0583505	0.0026
-0.0621715	0.0032
-0.0698286	0.0018
-0.103679	0.0022
0.156886	0.001
0.187807	0.0016
0.318689	0.0014
0.225066	0.0014
0.149925	0.0008
0.147904	0.0034
0.171606	0.0024
0.260243	0.0012
0.208806	0.0026
0.285811	0.0018
0.310485	0.0006
0.447458	0.0002
0.153065	0.0016
0.238102	0.0002
0.0111557	0.001
-0.00527936	0.0032
-0.0640096	0.0014
0.000936029	0.0014
-0.00250666	0.0012
0.0486671	0.001
0.0039927	0.0012
0.0595882	0.0006
-0.0429429	0.0016
0.056945	0.0016
0.0534651	0.0008
0.0730104	0.0008
0.217335	0.0012
0.175731	0.0016
0.313556	0
0.324528	0.0002
0.230482	0.0008
0.15993	0.001
0.148484	0.0008
0.224078	0.0008
0.141824	0.0018
0.224301	0.0012
0.229737	0.0008
0.428391	0
0.196886	0.0008
0.223127	0.0002
0.556696	0.0002
0.252633	0.001
0.155961	0.0046
0.104099	0.003
0.165009	0.0026
0.356267	0.0008
0.301602	0.0024
0.235749	0.002
0.0377601	0.0024
-0.015341	0.003
-0.0304189	0.0038
-0.0664258	0.0038
0.0496936	0.0022
-0.137703	0.0016
-0.0502691	0.005
-0.162502	0.0014
-0.113884	0.002
-0.0877089	0.0032
-0.135645	0.0014
-0.0633356	0.0032
-0.17379	0.0016
-0.130564	0.0034
-0.0928018	0.0026
-0.126051	0.0014
-0.157402	0.0012
-0.0810258	0.0034
-0.118422	0.002
-0.13836	0.0014
-0.0730617	0.0008
0.466327	0.0004
0.3761	0.0032
0.198775	0.001
0.413343	0.0008
0.661021	0.0002
0.545794	0
0.285127	0.0014
0.119353	0.0024
-0.0155721	0.0024
0.011768	0.0038
0.011284	0.0028
0.236812	0.0004
-0.107034	0.0012
-0.00864768	0.0022
-0.0889597	0.0016
-0.0641549	0.0012
-0.0135058	0.0024
-0.12505	0.0012
-0.0316692	0.0032
-0.133454	0.0018
-0.121253	0.0032
-0.072374	0.0018
-0.142757	0.0022
-0.137204	0.0016
-0.0519384	0.0034
-0.121014	0.0012
-0.110541	0.002
0.0257888	0.0008
0.554219	0.0004
0.341442	0.001
0.147377	0.0026
0.120002	0.0014
0.277262	0.0006
0.551451	0.0004
0.456586	0.0008
0.288359	0.0002
0.178298	0.0012
0.0181931	0.0024
0.0866494	0.0028
0.147002	0.0012
0.311268	0.0002
-0.0373596	0.0012
-0.00273477	0.003
-0.0591108	0.001
-0.0275345	0.0016
0.0833358	0.0008
-0.0342926	0.0008
0.00622614	0.0024
-0.0653344	0.0008
-0.0171881	0.001
0.0168103	0.0024
-0.06834	0.001
-0.0041706	0.0008
0.0982267	0.0016
0.0240889	0.0012
-0.0339135	0.0008
0.0899822	0.001
0.281997	0.0004
0.499894	0.0004
0.180242	0.0012
0.0824336	0.0042
0.109645	0.002
0.127598	0.0034
0.351284	0.0012
0.400488	0.0014
0.166095	0.0014
0.0705717	0.0006
-0.0197608	0.0028
0.0326114	0.0026
0.0459309	0.0018
0.147182	0.0016
-0.173027	0.0014
-0.0590744	0.0028
-0.17748	0.0004
-0.114762	0.0026
-0.0269282	0.0008
-0.130079	0.001
-0.0876337	0.0026
-0.167293	0.0018
-0.179618	0.0014
-0.151665	0.0012
-0.215497	0.0006
-0.208739	0.001
-0.126815	0.0018
-0.172452	0.0006
-0.170784	0.0018
-0.0791955	0.0004
0.417569	0.0004
0.358359	0.001
0.216867	0.001
0.115871	0.0004
0.0514941	0.0046
0.108644	0.0012
0.0950566	0.002
0.327275	0.002
0.316416	0.001
0.118608	0.0004
0.0670604	0.0018
-0.0216531	0.002
0.0586528	0.003
0.11043	0.0014
0.198082	0.0008
-0.146252	0.0006
-0.0363543	0.0018
-0.160477	0.0014
-0.0917846	0.0006
0.0521409	0.0022
0.00126545	0.001
-0.0508903	0.0022
-0.111189	0.0014
-0.159752	0.0012
-0.172051	0.0016
-0.250571	0.0004
-0.164233	0.0014
-0.112986	0.002
-0.141748	0.001
-0.17601	0.0002
-0.0951939	0.001
0.264575	0.0008
0.277148	0.0004
0.233857	0.0008
0.613944	0
0.184896	0.0004
0.0952548	0.0028
0.10911	0.0006
0.167476	0.0012
0.367236	0.0004
0.378795	0.0004
0.126475	0.001
0.0748168	0.0012
-0.0789877	0.0014
0.0311718	0.0016
0.0396913	0.0002
0.183471	0.001
-0.105436	0.0006
0.109382	0.0006
-0.0421654	0.0006
0.0190716	0.0008
0.132269	0.0008
0.0352241	0.0006
-0.00793431	0.0014
-0.070101	0.0006
-0.135893	0.0012
-0.124933	0.0006
-0.171489	0.0012
-0.127763	0.0012
-0.0601172	0.0006
-0.0716811	0.0008
-0.120969	0.0008
0.0218306	0.0006
0.317654	0
0.406042	0.0002
0.302792	0.0004
0.490958	0
0.596296	0
-0.138407	0.002
-0.145336	0.004
-0.168187	0.0018
-0.155847	0.0014
-0.102491	0.003
-0.123262	0.0016
-0.0836473	0.001
-0.102998	0.0018
-0.134204	0.0038
-0.11241	0.0018
-0.118941	0.0018
-0.175645	0.0022
0.130641	0.001
0.442672	0.0012
0.191351	0.0008
0.190148	0.0014
0.155228	0.0006
0.293154	0.0002
0.0347638	0.0018
0.014043	0.0024
0.065473	0.002
0.0523814	0.0016
0.113546	0.002
0.22176	0.0006
0.0299172	0.0044
0.312379	0.0008
0.15723	0.0014
0.131634	0.0012
0.14229	0.0018
0.0611424	0.001
0.0660807	0.0006
0.136982	0.0016
0.2356	0.001
0.271822	0.0004
-0.100976	0.0024
-0.107873	0.006
-0.118482	0.0018
-0.105705	0.0024
-0.0589952	0.0024
-0.0533539	0.0034
-0.0857496	0.0014
-0.0771687	0.0008
-0.122918	0.0024
-0.0937525	0.0022
-0.0902039	0.003
-0.113161	0.0024
0.119075	0.0014
0.497073	0.0024
0.205219	0.002
0.227032	0.0016
0.223875	0.0004
0.31756	0.0004
0.0384289	0.003
0.0223392	0.0034
-0.00280206	0.0028
-0.0105017	0.0016
0.0580177	0.0016
0.112793	0.002
-0.0299831	0.0028
0.262923	0.0006
0.0328804	0.0022
0.0658832	0.0006
0.111009	0.0024
0.09429	0.0014
0.0801318	0.001
0.17883	0.0026
0.281716	0
0.332144	0.001
0.654662	0
-0.104213	0.0016
-0.101573	0.0032
-0.109536	0.0014
-0.0834884	0.0026
-0.065372	0.0012
-0.0446288	0.0012
-0.107054	0.0018
-0.0631047	0.002
-0.0723293	0.0014
-0.0611622	0.0014
0.00883365	0.0018
-0.0185545	0.001
0.223142	0.0006
0.395326	0.0004
0.324261	0.0016
0.308902	0.0004
0.578078	0.0002
0.433565	0.0004
0.23344	0.0014
0.3184	0.001
0.0430169	0.0028
0.048738	0.003
0.111543	0.001
0.200601	0.0008
0.0600965	0.0008
0.294312	0.0008
0.108498	0.0014
0.159585	0.0006
-0.0651848	0.0012
0.0100011	0.001
0.123617	0.001
0.00189004	0.0016
0.179497	0.0008
0.256297	0.0002
0.338191	0
0.431686	0.0002
-0.112286	0.0028
-0.0857132	0.004
-0.0693966	0.0006
-0.0880133	0.0026
-0.0558475	0.0028
-0.0539045	0.0028
-0.0955157	0.0016
-0.0547713	0.001
-0.0638951	0.0032
-0.0364225	0.0034
0.0310948	0.0018
-0.00300563	0.0018
0.203762	0.002
0.243202	0.0012
0.184096	0.0026
0.225538	0.0024
0.471538	0.0004
0.376551	0
0.31818	0.0018
0.305618	0.0014
0.0309079	0.0022
0.0120728	0.0034
0.0919368	0.0018
0.163389	0.0006
0.0516539	0.0028
0.26318	0.0016
0.0645891	0.0014
0.0745239	0.0018
-0.0598	0.003
-0.0274164	0.002
0.100223	0.0016
0.0341076	0.0006
0.285718	0.0012
0.245581	0.001
0.271599	0.0004
0.304815	0.001
0.626651	0.0004
-0.0260482	0.0014
-0.105595	0.0022
-0.0812975	0.0012
-0.0879906	0.0032
0.0194397	0.0016
0.0126142	0.0012
-0.00624342	0.001
-0.00952499	0.0014
-0.103077	0.0016
-0.027203	0.0024
-0.0352694	0.0014
-0.0339047	0.0006
0.103514	0.001
0.120264	0.002
0.055827	0.0014
0.0981595	0.0014
0.117444	0.0008
0.32262	0
0.0154793	0.0024
0.0288498	0.0016
-0.0575786	0.0018
-0.0556439	0.002
-0.0223846	0.001
0.0793134	0.0016
0.0642909	0.0018
0.122218	0.001
-0.0217288	0.0012
0.169457	0.0002
0.0648425	0.0014
0.0696412	0.0018
0.0904754	0.0026
0.120706	0.0012
0.245753	0.0006
0.254387	0.0008
0.325411	0.0008
0.307311	0
0.226	0.0006
0.222995	0.0016
-0.149706	0.0006
-0.139614	0.0038
-0.153854	0.0018
-0.166164	0.002
-0.0840778	0.0018
-0.118676	0.0028
-0.00700292	0.0022
-0.0219063	0.0012
-0.092228	0.0028
0.0154981	0.0016
0.0143539	0.0022
-0.0507486	0.0012
0.181367	0.0008
0.160184	0.0022
0.0390434	0.0018
0.0659705	0.002
0.12444	0.0018
0.236781	0.0006
-0.0327361	0.004
0.00656966	0.002
0.215141	0.0016
0.179424	0.001
0.194715	0.0006
0.444785	0.0004
0.333989	0.001
0.533639	0.0002
0.114832	0.0014
0.170758	0.0014
0.019151	0.0028
-0.026565	0.002
0.132926	0.0014
-0.0073217	0.0016
0.124011	0.0012
0.0802439	0.0002
0.559247	0
0.364481	0.0004
0.294149	0.0002
0.306992	0.0012
0.26864	0.0004
-0.146815	0.0008
-0.11502	0.0036
-0.150791	0.001
-0.156928	0.0018
-0.137396	0.0014
-0.147336	0.002
-0.00372477	0.0014
-0.0328858	0.0008
-0.0521177	0.0012
-0.00163959	0.0014
-0.0142485	0.0004
-0.0896941	0.0018
0.199563	0.0008
0.0552718	0.0014
0.03771	0.001
0.0417123	0.0012
0.0611106	0.001
0.0966353	0.001
-0.0160162	0.0022
0.0413168	0.001
0.384205	0.0006
0.296132	0.0008
0.372631	0.0002
0.407946	0
0.252233	0.0004
0.368359	0
0.136581	0.0012
0.157688	0.0004
-0.0572598	0.0016
-0.104389	0.0014
-0.0146339	0.0012
-0.131386	0.0008
-0.0835098	0.0016
-0.0823691	0.0002
0.216373	0.0004
0.113261	0.001
0.109857	0.0006
0.113905	0.0018
0.0818335	0.0016
0.435041	0
-0.1209	0.0012
-0.108154	0.0024
-0.126742	0.0002
-0.140759	0.0014
-0.113798	0.0012
-0.111515	0.0008
0.00761924	0.0004
-0.00310493	0.0008
-0.0407511	0.0008
0.0334596	0.0018
0.0183045	0.002
-0.0427009	0.0012
0.235616	0.0002
0.152322	0.0008
0.0945378	0.0006
0.121327	0.001
0.102683	0.0006
0.18332	0.0006
0.000597693	0.0014
0.0495486	0.0014
0.235995	0.001
0.199552	0.0016
0.362361	0.0002
0.548763	0
0.213342	0.001
0.400243	0
0.214649	0.0004
0.257204	0.0002
-0.0378177	0.0012
-0.0630497	0.0006
0.0133078	0.0004
-0.10865	0.0008
-0.0538862	0.0006
-0.0297228	0.0004
0.302446	0.0002
0.194933	0.0006
0.169772	0.0006
0.157516	0.0012
0.131085	0.0004
0.480648	0.0004
0.497056	0
-0.122095	0.0016
-0.0669901	0.0068
-0.116367	0.0018
-0.122302	0.003
-0.109994	0.0036
-0.104709	0.0024
-0.0662226	0.0024
-0.0562083	0.0024
-0.151612	0.0024
-0.0340028	0.0044
-0.0663847	0.0028
-0.0674578	0.0026
0.0760394	0.0016
-0.0105622	0.0032
-0.0379624	0.0022
-0.00412362	0.0022
-0.0353248	0.0026
0.0809461	0.0018
-0.0707254	0.0038
-0.0558824	0.0026
0.0517621	0.0022
0.00346509	0.0046
0.0569705	0.0016
0.307226	0.0022
0.280368	0.0008
0.172351	0.0022
0.0588097	0.0026
0.160027	0.0006
0.0201453	0.0028
-0.0578203	0.0018
-0.0285977	0.0014
-0.0056081	0.0026
0.0115683	0.0016
0.00821117	0.0016
0.225999	0.0014
0.103099	0.0024
0.00626739	0.0026
-0.00532128	0.0018
0.245207	0.0012
0.389375	0.0012
0.288671	0.0002
0.315169	0.0008
-0.146074	0.0016
-0.125831	0.0042
-0.116302	0.0032
-0.17147	0.0032
-0.101757	0.0022
-0.100315	0.002
0.0212693	0.0018
-0.000292696	0.0026
0.0236892	0.0024
0.0441766	0.003
0.138943	0.0018
0.0203531	0.0032
0.254818	0.001
-0.00038939	0.002
0.00574214	0.0024
0.0259513	0.0024
0.149028	0.0018
0.160356	0.0018
0.10261	0.0026
0.0901192	0.0026
0.0920507	0.0028
0.0797591	0.003
0.115245	0.0022
0.189708	0.0006
0.140385	0.0022
0.210063	0.0014
-0.0164958	0.0024
0.0598612	0.0008
-0.0907576	0.0012
-0.107226	0.002
0.0438946	0.0012
-0.0673251	0.002
0.123668	0.001
-0.00443116	0.001
0.12205	0.0016
0.0990434	0.0022
0.223346	0.0004
0.338501	0.0006
0.15696	0.001
0.318684	0.0002
0.241873	0.0004
0.221431	0.001
0.103294	0.0018
-0.160417	0.0008
-0.12342	0.0024
-0.131104	0.0012
-0.165424	0.0018
-0.162349	0.0012
-0.152823	0.001
-0.0517703	0.002
-0.0128126	0.0024
-0.0522039	0.0014
0.0506244	0.001
0.0138533	0.0024
-0.0647859	0.0006
0.349972	0.0004
0.0636184	0.0018
0.0708292	0.0012
0.0995641	0.002
0.100973	0.001
0.258072	0.0008
0.0313041	0.0024
0.0946816	0.0012
0.119958	0.002
0.0801252	0.0012
0.187384	0.0014
0.337092	0
0.171228	0.0016
0.28961	0
0.0812034	0.002
0.206484	0.0016
-0.137224	0.0016
-0.130886	0.001
-0.0681055	0.001
-0.145059	0.0008
-0.0581147	0.001
-0.0522972	0.0008
0.156376	0.0008
0.128452	0.001
0.168614	0.0022
0.181905	0
0.256482	0.001
0.325257	0.0002
0.305327	0
0.348857	0
0.298169	0.0004
0.240458	0.0002
-0.120059	0.001
-0.102099	0.0036
-0.115558	0.0008
-0.11768	0.0022
-0.148282	0.0014
-0.125551	0.0014
-0.0900939	0.0016
-0.0221159	0.0008
-0.0806412	0.0008
0.00423681	0.0012
-0.00120539	0.001
-0.0491444	0.0012
0.366711	0.0004
0.135578	0.0008
0.207992	0.0004
0.238934	0.0004
0.205579	0.0006
0.437522	0
0.186956	0.0014
0.249212	0.0012
0.0682123	0.0014
0.0692153	0.0006
0.167499	0.0002
0.35894	0
0.188314	0.0006
0.303313	0.0002
0.169068	0.0006
0.319313	0.0002
-0.154834	0.0008
-0.0990065	0.0008
-0.0284872	0.0006
-0.164681	0.0008
-0.0695956	0.0006
-0.0492031	0.0006
0.163333	0.0002
0.125022	0.0004
0.254933	0.0008
0.247257	0.0002
0.288203	0
0.303309	0.0002
0.204694	0.0006
0.286002	0.0002
0.294355	0.0008
0.211528	0.001
0.482683	0.0002
-0.151676	0.0032
-0.0568323	0.0072
-0.117517	0.0034
-0.126411	0.0038
-0.0623316	0.0032
-0.0970996	0.0022
-0.0833387	0.0042
-0.0937376	0.002
-0.157773	0.0032
-0.0787853	0.005
-0.0610588	0.003
-0.0682327	0.0024
-0.0164416	0.0026
-0.0586343	0.005
-0.137585	0.0026
-0.10124	0.0036
-0.0453842	0.0034
-0.00477788	0.0026
-0.111599	0.0052
-0.116781	0.0046
-0.0075268	0.0048
-0.048148	0.0044
-0.0399196	0.0034
0.0772999	0.0006
0.317172	0.003
0.0504219	0.0032
-0.105611	0.0036
-0.0127885	0.0024
0.0292925	0.0046
-0.0555932	0.0052
-0.00350814	0.0026
0.03681	0.0032
0.154801	0.0024
0.0732925	0.002
0.263619	0.0008
0.127035	0.0038
0.0325757	0.0022
0.0759282	0.0034
0.20377	0.0008
0.424023	0.0028
0.218503	0.0012
0.160249	0.0018
0.42115	0.0002
0.225632	0.0038
0.132773	0.002
0.102	0.0014
-0.166651	0.0028
-0.0831946	0.0088
-0.105054	0.0034
-0.11954	0.0048
-0.156761	0.0038
-0.182967	0.0032
-0.159181	0.0034
-0.104423	0.006
-0.108544	0.0056
-0.0706658	0.0042
-0.0628728	0.0032
-0.0864019	0.004
0.0135924	0.003
-0.0451727	0.005
-0.00989604	0.0036
-0.0164007	0.0048
-0.00182697	0.0036
0.125568	0.002
-0.000504248	0.0056
0.0557892	0.003
-0.0360109	0.0048
-0.0842095	0.006
-0.078576	0.0046
0.00522099	0.0018
0.0635831	0.0044
-0.0145316	0.004
-0.0590255	0.005
-0.0230546	0.002
-0.20842	0.0032
-0.180464	0.0032
-0.118001	0.0032
-0.173648	0.0022
0.0222241	0.0034
-0.0421667	0.0018
0.0127429	0.0044
0.0289118	0.0034
0.062153	0.004
0.0850957	0.0036
0.184321	0.0018
0.0933671	0.0028
0.080238	0.0036
0.041249	0.002
0.183498	0.003
0.182876	0.003
0.257487	0.0022
0.195732	0.0022
0.214444	0.0038
-0.0975116	0.003
-0.082739	0.0074
-0.0901568	0.0022
-0.131204	0.004
-0.0810437	0.0014
-0.0690569	0.003
0.0094807	0.002
0.020797	0.0018
-0.049175	0.0026
0.0602647	0.004
0.0563114	0.0028
-0.00868061	0.0016
0.0990628	0.0014
-0.0511232	0.0044
-0.0964233	0.0028
-0.0719174	0.0022
-0.0506899	0.002
0.0436215	0.0028
-0.0973151	0.0034
-0.0886779	0.003
0.0689312	0.0036
0.060456	0.0028
0.110531	0.0018
0.226511	0.0006
0.17404	0.0018
0.178841	0.0016
-0.0342771	0.003
0.0943544	0.0008
-0.0294529	0.0028
-0.0627102	0.0024
-0.0397535	0.002
-0.0266701	0.0024
0.0209759	0.0006
0.0113485	0.0006
0.145775	0.002
0.0813321	0.0022
0.00854586	0.0016
0.0124062	0.0028
0.212877	0.0014
0.322404	0.0008
0.370354	0
0.374751	0.0004
0.421233	0.0006
0.203331	0.0012
0.378835	0.001
0.239924	0.0006
0.276972	0.0024
0.225213	0.0022
-0.179651	0.0038
-0.125308	0.006
-0.129038	0.002
-0.159375	0.0038
-0.230196	0.0028
-0.231368	0.0018
-0.102226	0.0018
-0.0900587	0.0022
0.00449703	0.0044
-0.0428421	0.0032
-0.0790414	0.0026
-0.16397	0.0028
0.0578214	0.0014
-0.0885383	0.0042
-0.0337766	0.0032
-0.0635548	0.0046
-0.107701	0.0016
0.0218133	0.0028
-0.0377737	0.0036
0.00868188	0.0026
0.0350731	0.0048
0.0119232	0.0032
0.0609811	0.0022
0.00894687	0.002
0.0380725	0.0034
-0.00149111	0.0016
-0.0394073	0.0034
-0.0545599	0.0012
-0.177996	0.002
-0.215239	0.0014
-0.210703	0.0008
-0.233228	0.001
-0.213792	0.001
-0.204532	0.0008
-0.0993841	0.0024
-0.0974243	0.0026
-0.0936119	0.0022
-0.111911	0.0026
0.00694607	0.0018
-0.0388603	0.0016
0.115356	0.0012
0.0599036	0.0008
0.0869884	0.0034
0.0701695	0.0028
0.306351	0.0018
0.0965372	0.0006
-0.00529706	0.005
0.350997	0.0014
0.221732	0.0032
-0.0713176	0.0042
-0.00629012	0.0058
-0.0493171	0.0026
-0.0396727	0.0034
-0.105743	0.0034
-0.111158	0.0016
-0.0702319	0.003
-0.0960457	0.0036
-0.0215131	0.004
-0.108839	0.0032
-0.146782	0.0024
-0.14674	0.0018
-0.058921	0.0012
-0.0409207	0.0034
-0.0316604	0.0028
-0.0475632	0.003
-0.104011	0.002
-0.0628671	0.0024
-0.0241975	0.0042
-0.0210921	0.0022
-0.0255238	0.0026
-0.00281013	0.003
0.0209384	0.0026
-0.0635134	0.0024
-0.0458079	0.0028
-0.0465758	0.0032
-0.0163401	0.003
-0.0674159	0.0016
0.0717318	0.0038
-0.0618521	0.0038
-0.108335	0.0014
-0.0410158	0.0026
-0.123408	0.0026
-0.100716	0.002
-0.0141974	0.0018
-0.0645089	0.0038
-0.134717	0.0032
-0.14199	0.0024
-0.0931716	0.0018
-0.0418553	0.0038
0.0534108	0.0018
-0.0152202	0.0014
0.0535868	0.0044
-0.061695	0.0026
-0.0712243	0.0022
-0.082203	0.002
0.0387991	0.005
-0.0425056	0.0066
0.0191131	0.003
0.097874	0.0046
-0.0887198	0.002
-0.0162585	0.0052
-0.0705056	0.0022
-0.0203717	0.0026
-0.128251	0.001
-0.143352	0.0026
-0.15254	0.0012
-0.15442	0.0018
-0.0649292	0.0014
-0.158021	0.0022
-0.185425	0.0006
-0.188204	0.0012
-0.0531533	0.0014
-0.0195993	0.0012
0.00771893	0.0016
-0.00439732	0.0026
-0.0790516	0.001
-0.0469943	0.0012
-0.00738688	0.0008
-0.0254161	0.0028
0.0110819	0.0012
-0.030243	0.0034
-0.0276027	0.0022
-0.113707	0.0012
-0.0751542	0.002
-0.0960534	0.0014
0.0149434	0.002
-0.0836993	0.0006
-0.0405006	0.0012
-0.0890099	0.0018
-0.136545	0.0002
-0.0880055	0.0012
-0.167035	0.001
-0.125824	0.0002
-0.0953453	0.0014
-0.0978453	0.0018
-0.120907	0.0014
-0.146823	0.0018
-0.123068	0.0002
-0.180146	0.0018
-0.0980981	0.0006
-0.155066	0.0002
-0.0742913	0.0016
-0.154207	0.0016
-0.134658	0.0004
-0.116213	0.0012
-0.110359	0.0046
-0.0161569	0.0032
-0.168518	0.0014
0.0352554	0.0026
0.20508	0.001
-0.0611031	0.0032
-0.00147905	0.0078
-0.0575574	0.003
-0.0485865	0.0036
-0.0675846	0.0024
-0.0839072	0.0044
-0.0177962	0.0032
-0.0753069	0.0036
-0.00742832	0.0044
-0.0807156	0.0052
-0.0972931	0.0042
-0.126632	0.004
-0.0219836	0.003
-0.0228424	0.005
-0.0559954	0.0046
-0.0297255	0.0034
-0.0620872	0.0024
-0.0854791	0.002
-0.0350495	0.0064
-0.0762685	0.0028
0.0680739	0.0058
0.017962	0.0046
0.0573477	0.0036
-0.002038	0.0024
0.0182137	0.0062
-0.00507964	0.0026
0.0456714	0.0032
-0.0112995	0.0032
0.0918306	0.0024
-0.00778554	0.0026
-0.0404117	0.0034
-0.030758	0.0036
-0.0998256	0.0014
-0.0630744	0.002
-0.0281754	0.0032
-0.0521541	0.004
-0.110807	0.0022
-0.0881353	0.004
-0.105452	0.003
-0.0400434	0.0024
0.0476021	0.0018
0.00860694	0.0014
0.00204135	0.0042
-0.0646134	0.0026
-0.0444637	0.002
-0.0943856	0.001
-0.0296712	0.0064
-0.13678	0.0076
-0.0374028	0.004
-0.0394363	0.0062
0.0944021	0.006
0.0821035	0.0016
-0.00982174	0.0022
0.0549751	0.0074
-0.00393869	0.002
0.00566436	0.005
-0.0172899	0.0036
-0.0436546	0.0016
-0.0264055	0.0016
-0.0731642	0.0024
-0.0288063	0.0028
-0.0900369	0.004
-0.0748903	0.0022
-0.0923607	0.0018
-0.0831432	0.002
-0.0543939	0.0036
-0.0639392	0.0018
-0.0540983	0.0034
-0.0848348	0.0028
-0.100322	0.0018
-0.0362132	0.0056
-0.0695908	0.0022
0.00929456	0.0028
-0.0273464	0.0032
-0.038219	0.0022
-0.0767359	0.001
0.00512582	0.0044
-0.0775641	0.0016
0.00297214	0.0026
-0.0431307	0.001
0.192605	0.0024
0.0493728	0.0036
-0.00804738	0.0026
0.0177584	0.0026
-0.0474459	0.0012
-0.0437348	0.0018
-0.0635135	0.0018
-0.0772054	0.0034
-0.11244	0.001
-0.0873679	0.0022
-0.0977191	0.0022
-0.0793434	0.0014
-0.0402263	0.0014
-0.0613001	0.0004
-0.026103	0.0044
-0.070548	0.0032
-0.108276	0.0014
-0.127765	0.0022
0.00377067	0.0036
-0.119613	0.0066
-0.0876617	0.0036
-0.0806422	0.0044
0.0993671	0.0046
0.0711134	0.0024
0.436514	0.001
-0.0728579	0.005
-0.0302532	0.0094
-0.0652183	0.0032
-0.0438185	0.0066
-0.0908937	0.0032
-0.0923652	0.0042
-0.0389752	0.0034
-0.0758814	0.0028
-0.00708353	0.0038
-0.0640559	0.0034
-0.0901401	0.0026
-0.108435	0.003
-0.0138787	0.0024
-0.0236655	0.0042
-0.0234493	0.0038
-0.02594	0.0048
-0.0487047	0.0018
-0.0643982	0.003
-0.0356573	0.005
-0.0418818	0.003
0.086482	0.0034
0.0308982	0.0054
0.0583382	0.002
0.00730814	0.001
0.0352433	0.0044
-0.00108959	0.0024
0.0738399	0.0028
-0.0097783	0.002
-0.00101031	0.0042
-0.0692754	0.0032
-0.0679978	0.0026
-0.0995872	0.0032
-0.15052	0.0012
-0.107891	0.0006
-0.063958	0.0046
-0.0817541	0.003
-0.0979578	0.002
-0.0858464	0.004
-0.116602	0.002
-0.0548061	0.0026
0.0548475	0.0032
-0.00316403	0.0016
-0.0233187	0.004
-0.0686946	0.0024
-0.0309369	0.0022
-0.0679305	0.002
-0.0652517	0.0068
-0.108661	0.004
-0.063609	0.0052
-0.000394496	0.006
0.093585	0.0034
0.103649	0.0016
0.485549	0.0026
0.271799	0.0028
-0.0816325	0.0046
-0.0191251	0.0098
-0.0397856	0.005
-0.0117838	0.009
-0.0550018	0.0046
-0.0894681	0.0036
-0.033187	0.0054
-0.0884004	0.0046
-0.00536176	0.0054
-0.0332034	0.005
-0.0451254	0.0048
-0.090272	0.0034
0.0431927	0.0024
-0.0336378	0.0052
0.000201216	0.0036
-0.0426724	0.0054
-0.0461039	0.0052
-0.0136476	0.0044
-0.0360552	0.007
-0.0231597	0.0056
0.393373	0.0028
0.155457	0.0034
0.0696235	0.0034
0.0692892	0.003
0.129543	0.0058
0.0363048	0.003
0.0492894	0.005
0.00942241	0.003
-0.0633366	0.0042
-0.0860638	0.004
-0.021157	0.0036
-0.106298	0.0036
-0.0961961	0.0028
-0.102199	0.0012
-0.0264885	0.003
-0.0525721	0.0044
-0.0328366	0.0044
-0.0404703	0.002
-0.0647683	0.0036
0.0433362	0.0048
0.209073	0.0024
0.046601	0.0018
0.0205179	0.0056
0.00150818	0.0054
0.0300937	0.003
-0.0242791	0.0028
-0.0218914	0.0086
-0.0124313	0.0074
-0.0167644	0.0054
0.0264493	0.0068
-0.0506358	0.0054
0.0805262	0.0032
0.199488	0.0054
0.122904	0.0074
0.248641	0.004
0.0462385	0.0012
0.0722076	0.0064
0.0219527	0.0024
0.0700631	0.0024
0.223558	0.001
0.152187	0.0012
0.0394279	0.0034
-0.0472879	0.0034
-0.103724	0.0024
-0.0760445	0.002
-0.0660373	0.0012
-0.0011581	0.001
-0.111196	0.0006
-0.00706138	0.0026
-0.152924	0.0022
-0.0853445	0.0024
-0.0114942	0.0028
-0.0520632	0.0016
-0.0858626	0.0022
-0.136548	0.002
-0.0885498	0.0022
-0.0801664	0.0026
-0.140902	0.0018
-0.0827134	0.0012
-0.00548076	0.0034
-0.0285577	0.001
-0.130847	0.0018
-0.0636958	0.0016
0.434146	0.0002
0.345225	0.002
0.30655	0.0014
0.426178	0
0.425549	0
0.358086	0.0002
0.316258	0.0014
0.247457	0.0012
0.0702775	0.001
0.100886	0.0026
0.164834	0.0002
0.251865	0.0018
0.0259465	0.002
0.0168234	0.001
0.162422	0.0014
0.0476092	0.002
-0.0781569	0.0016
-0.0706168	0.0018
0.298461	0.0016
-0.0438697	0.003
0.03862	0.0018
-0.223324	0.0008
0.0158295	0.0034
-0.068769	0.0014
0.0111531	0.0032
0.0765557	0.0026
-0.0866173	0.0032
-0.0647933	0.0046
-0.119574	0.006
0.00528193	0.0104
-0.0181137	0.004
-0.0594971	0.0066
-0.104492	0.0044
-0.0787175	0.002
-0.164078	0.0042
-0.151384	0.0032
-0.108859	0.0062
-0.137351	0.0058
-0.08884	0.0046
-0.123371	0.0024
-0.207573	0.0032
-0.0599846	0.0042
-0.129656	0.0032
-0.0916636	0.0036
-0.074916	0.0048
-0.139817	0.0032
-0.0645559	0.0062
-0.0856406	0.004
-0.172437	0.0066
-0.167512	0.0056
-0.202147	0.0034
-0.251736	0.0024
-0.168824	0.0048
-0.214539	0.0036
-0.133832	0.0064
-0.191493	0.0014
0.150445	0.0042
-0.0633375	0.003
-0.151615	0.003
0.459708	0.0032
0.243109	0.0016
0.198259	0.0018
0.0202078	0.004
0.0264929	0.0028
-0.10737	0.0028
-0.104756	0.006
-0.0430536	0.0036
-0.185114	0.004
-0.217281	0.0016
-0.231869	0.002
-0.0168312	0.0064
-0.19181	0.0062
-0.201084	0.002
-0.221809	0.0014
0.0752713	0.0076
-0.106097	0.007
-0.0924406	0.0068
-0.15227	0.0054
0.0559716	0.0062
0.0823014	0.0032
0.0245665	0.0076
0.0692468	0.006
-0.0314806	0.006
-0.0892738	0.0084
0.249756	0.0016
-0.119318	0.003
-0.0331695	0.0108
-0.0717917	0.0042
-0.0926764	0.006
-0.0543858	0.003
-0.053018	0.0038
-0.135616	0.0034
-0.138514	0.003
-0.172079	0.0036
-0.129225	0.005
-0.1455	0.004
-0.124351	0.0044
-0.147614	0.0034
0.0231633	0.0058
-0.111261	0.0032
-0.0673815	0.0032
-0.0340201	0.0044
-0.01955	0.004
-0.0699666	0.0058
-0.103193	0.003
-0.117169	0.0052
-0.121311	0.0054
-0.153888	0.0026
-0.132591	0.0022
-0.0667062	0.0056
-0.0890164	0.0032
-0.10858	0.0034
-0.0948061	0.002
0.243231	0.0032
0.0433225	0.0058
-0.0515441	0.003
0.420849	0.0016
0.370325	0.0008
0.303	0.0006
0.374963	0.0022
0.316117	0.0028
0.014313	0.0038
0.0253294	0.0042
0.187283	0.0034
0.158277	0.0014
-0.00959445	0.0032
-0.0172386	0.0038
0.238338	0.0032
-0.0467169	0.0068
-0.0376189	0.0034
-0.0725	0.0024
0.38523	0.0056
0.0176942	0.0082
0.106591	0.0052
-0.135736	0.0046
0.0519569	0.0028
-0.0116376	0.0058
-0.00449963	0.0074
0.0129526	0.007
-0.0860907	0.0072
-0.0882249	0.0096
0.442964	0.001
0.589965	0.003
0.0415488	0.0014
0.00342132	0.0042
0.0026986	0.0018
0.0234063	0.0036
0.186544	0.001
0.186927	0.0004
0.0502238	0.0012
0.00803193	0.0018
-0.117985	0.0014
-0.00999608	0.0014
-0.0025154	0.0016
0.0463434	0.0016
-0.0997309	0.0008
0.0639562	0.002
-0.118831	0.0008
-0.0547447	0.0012
0.0332125	0.0008
0.00378095	0.0012
-0.0930111	0.0022
-0.15443	0.0016
-0.116165	0.0018
-0.114648	0.0018
-0.147378	0.0016
-0.0704465	0.0012
-0.0273913	0.0012
-0.016494	0.001
-0.131081	0.002
-0.00723213	0.0012
0.316828	0.0006
0.258632	0.0012
0.188738	0.0012
0.486242	0.0002
0.514383	0
0.55653	0
0.390903	0.001
0.421167	0.0006
0.169895	0.0016
0.133534	0.0014
0.284714	0.0006
0.263772	0.0004
0.0346142	0.0006
0.060879	0.001
0.178514	0.001
0.0611347	0.0012
0.0215637	0.0014
-0.0233333	0.0012
0.291338	0.0008
-0.00973582	0.0034
0.154016	0.001
-0.178697	0.0016
-0.0370943	0.0032
-0.131655	0.0016
-0.0381997	0.0028
-0.0295771	0.0022
-0.110738	0.002
-0.0876362	0.004
0.449024	0
0.355352	0.004
0.591845	0.0004
-0.154285	0.0026
-0.157869	0.007
-0.134382	0.0028
-0.180973	0.0032
-0.125571	0.0044
-0.150584	0.0042
-0.0850745	0.0024
-0.112431	0.0038
-0.0754728	0.005
-0.0841876	0.005
-0.0858729	0.0026
-0.176512	0.0032
-0.00559741	0.002
0.0289625	0.0042
-0.0393061	0.004
-0.00104561	0.0038
0.0197971	0.0038
0.224688	0.0016
-0.0149762	0.0068
-0.00500178	0.0034
-0.0828582	0.004
-0.115559	0.0028
-0.0914101	0.0034
-0.0660813	0.0038
-0.0885329	0.0056
-0.0290901	0.0034
-0.0659329	0.004
-0.0483229	0.0024
0.0354376	0.004
-0.0825759	0.0052
-0.0699953	0.0014
0.19405	0.0024
0.291337	0.003
0.13873	0.001
0.254836	0.0014
0.207847	0.0014
0.0968926	0.0026
0.166514	0.0032
0.438321	0.0016
0.149616	0.0018
0.0124891	0.0028
0.00194554	0.0018
0.178395	0.005
0.137876	0.0018
0.151838	0.0012
0.16384	0.0012
0.200676	0.0052
0.236445	0.0044
0.132185	0.003
0.0583963	0.0036
-0.0135136	0.0042
-0.049213	0.0022
-0.0879249	0.008
-0.0809219	0.0076
-0.113057	0.004
-0.0799019	0.0066
0.216904	0.0024
0.165029	0.004
0.338321	0.0014
0.25496	0.002
-0.147662	0.0026
-0.0480967	0.0074
-0.0954185	0.0036
-0.0989866	0.0044
-0.132393	0.0034
-0.149944	0.003
-0.149922	0.0014
-0.164348	0.0042
-0.178942	0.0026
-0.16922	0.0036
-0.211077	0.0018
-0.192165	0.002
-0.108269	0.003
-0.0693628	0.0042
-0.0983863	0.002
-0.0731297	0.0028
-0.0915567	0.0024
-0.0239022	0.002
-0.0663321	0.0052
-0.0773825	0.003
-0.0602236	0.0044
-0.093345	0.0044
-0.114061	0.0012
-0.0796054	0.0014
-0.0374709	0.005
-0.0851594	0.0016
-0.0784916	0.0032
-0.0526018	0.0018
0.116329	0.0024
-0.0798911	0.002
-0.13182	0.003
0.199466	0.0026
0.134545	0.0016
0.0750427	0.0008
0.190707	0.0016
0.0733728	0.003
-0.0858452	0.0034
-0.0886064	0.0028
0.135476	0.0022
0.130115	0.0014
0.0791681	0.002
0.0183771	0.002
0.331567	0.0012
-0.000959852	0.0032
0.0342862	0.0022
-0.0140968	0.0018
0.356081	0.0018
0.280259	0.0052
0.199117	0.0014
0.0628998	0.0054
0.187531	0.0028
0.070463	0.004
-0.0216192	0.0062
0.0148783	0.0052
-0.082564	0.0026
-0.0344517	0.008
0.275729	0.0018
0.37481	0.0038
0.523352	0.0002
0.288937	0.001
0.307534	0.0022
-0.0943523	0.0044
-0.0133861	0.0078
-0.0823313	0.0036
-0.0701637	0.0056
-0.126377	0.0022
-0.127918	0.0042
-0.118065	0.004
-0.153211	0.0026
-0.104131	0.0024
-0.173487	0.0042
-0.209513	0.0028
-0.225956	0.002
-0.138499	0.0024
-0.0754899	0.0036
-0.0934663	0.0036
-0.0775475	0.0038
-0.121136	0.0024
-0.102606	0.0032
-0.0788051	0.0058
-0.0980799	0.0028
-0.143112	0.0032
-0.122252	0.0026
-0.106861	0.0024
-0.16752	0.002
-0.0649015	0.0042
-0.146937	0.0014
-0.0527685	0.0032
-0.0682317	0.0012
0.144986	0.002
-0.0665174	0.0034
-0.155102	0.0018
0.208616	0.0028
0.00447322	0.0026
0.0155462	0.0008
0.0283525	0.0026
-0.0304558	0.0032
-0.171055	0.0016
-0.200664	0.0016
0.0795864	0.0014
-0.108582	0.0022
-0.115637	0.002
-0.138043	0.001
0.170689	0.0022
-0.193331	0.0026
-0.0834973	0.0022
-0.0929491	0.0024
0.10699	0.005
0.0140339	0.007
0.0379279	0.0046
-0.024396	0.0046
0.184636	0.0026
0.129667	0.0024
0.0255548	0.003
0.0822879	0.0036
-0.0267381	0.0058
-0.0454798	0.0068
0.15895	0.0014
0.459095	0.0032
0.367546	0.0018
0.165371	0.0026
0.177499	0.0022
0.510335	0.002
-0.0687305	0.0028
-0.082471	0.005
-0.118065	0.002
-0.0971213	0.005
-0.0219439	0.0036
-0.0311656	0.003
-0.0281846	0.004
-0.102319	0.003
-0.14091	0.0032
-0.112357	0.0038
-0.168771	0.0014
-0.164112	0.0026
-0.00681044	0.0024
0.045776	0.0046
-0.0469558	0.0022
-0.0242653	0.0026
-0.0566762	0.0048
0.0731979	0.0014
-0.0636614	0.0034
-0.0984915	0.003
-0.0553616	0.0046
-0.0378837	0.0042
-0.020252	0.0028
0.0418536	0.0014
0.0439859	0.0036
0.0661938	0.0012
0.0170849	0.0042
0.0710861	0.0012
0.276621	0.002
0.091792	0.0016
0.00654042	0.002
0.293929	0.002
0.179273	0.0022
0.209114	0.0012
0.40244	0.0006
0.270648	0.0014
0.0111629	0.002
-0.0246088	0.0048
0.319392	0.0004
0.27351	0.0022
0.115339	0.0032
0.121687	0.0016
0.471293	0.0006
-0.0176265	0.0032
0.110421	0.0008
0.0978117	0.0032
[truncated: 17,901 more rows]
